# Supplementary material for: Bis(4-carboxy­piperidinium) 5-nitro­isophthalate
Source: Acta Crystallogr Sect E Struct Rep Online. 2010 May 19;66(Pt 6):o1393. doi: 10.1107/S1600536810017927 (PMC2979656; doi:10.1107/S1600536810017927)
Supplement: Supplementary file 1 [file e-66-o1393-sup1.cif]

##############################################################################
###                                                                        ###
###        Electronic paper (Acta Crystallographica Section E)             ###
###                                                                        ###
##############################################################################
#                                                                            #
# This CIF contains the data in a paper accepted for publication in Acta     #
# Crystallographica Section E. It conforms to the requirements of Notes      #
# for Authors for Section E, and has been peer reviewed under the auspices   #
# of the IUCr Commission on Journals.                                        #
#                                                                            #
# Full details of the Crystallographic Information File format               #
# are given in the paper "The Crystallographic Information File (CIF):       #
# a New Standard Archive File for Crystallography" by S. R. Hall, F. H.      #
# Allen and I. D. Brown [Acta Cryst. (1991), A47, 655-685].                  #
#                                                                            #
# The current version of the core CIF dictionary is obtainable from          #
# ftp://ftp.iucr.org/pub/cif_core.dic. The current version number is 2.4.    #
#                                                                            #
# Software is freely available for graphical display of the structure(s) in  #
# this CIF.  For information consult the CIF home page http://www.iucr.org/  #
# cif/home.html                                                              #
#                                                                            #
# This file may be used for bona fide research purposes within the           #
# scientific community so long as proper attribution is given to the journal # 
# article from which it was obtained.                                        #
#                                                                            #
##############################################################################
                                             
data_I
_audit_creation_method     SHELXL-97
_chemical_name_systematic
;
Bis(4-carboxypiperidinium) 5-nitroisophthalate
;
_chemical_name_common     ?
_chemical_formula_moiety     '2(C6 H12 N O2 +), C8 H3 N O6 2-'
_chemical_formula_sum     'C20 H27 N3 O10'
_chemical_formula_iupac     '2C6 H12 N O2 +, C8 H3 N O6 2-'
_chemical_formula_weight     469.45
_chemical_melting_point     ?
_symmetry_cell_setting     Monoclinic
_symmetry_space_group_name_H-M     'C 2/c'
loop_
    _symmetry_equiv_pos_as_xyz
    'x, y, z'
    '-x, y, -z+1/2'
    'x+1/2, y+1/2, z'
    '-x+1/2, y+1/2, -z+1/2'
    '-x, -y, -z'
    'x, -y, z-1/2'
    '-x+1/2, -y+1/2, -z'
    'x+1/2, -y+1/2, z-1/2'
_cell_length_a     23.6865(12)
_cell_length_b     8.2478(4)
_cell_length_c     22.5140(11)
_cell_angle_alpha     90.00
_cell_angle_beta     92.3960(10)
_cell_angle_gamma     90.00
_cell_volume     4394.5(4)
_cell_formula_units_Z     8
_cell_measurement_reflns_used     5783
_cell_measurement_theta_min     2.55
_cell_measurement_theta_max     27.71
_cell_measurement_temperature     296(2)
_exptl_crystal_description     block
_exptl_crystal_colour     colourless
_exptl_crystal_size_max     0.25
_exptl_crystal_size_mid     0.24
_exptl_crystal_size_min     0.20
_exptl_crystal_density_diffrn     1.419
_exptl_crystal_density_meas     ?
_exptl_crystal_density_method     'not measured'
_exptl_crystal_F_000     1984
_exptl_absorpt_coefficient_mu     0.115
_exptl_absorpt_correction_type     multi-scan
_exptl_absorpt_process_details     '(SADABS; Sheldrick, 1996)'
_exptl_absorpt_correction_T_min     0.9719
_exptl_absorpt_correction_T_max     0.9774
_exptl_special_details
;
;
_diffrn_ambient_temperature     296(2)
_diffrn_radiation_type     MoK\a
_diffrn_radiation_wavelength     0.71073
_diffrn_radiation_source     'fine-focus sealed tube'
_diffrn_radiation_monochromator     graphite
_diffrn_measurement_device_type     'Bruker APEXII CCD area-detector'
_diffrn_measurement_method     'phi and omega scans'
_diffrn_detector_area_resol_mean     ?
_diffrn_reflns_number     10813
_diffrn_reflns_av_R_equivalents     0.0162
_diffrn_reflns_av_sigmaI/netI     0.0179
_diffrn_reflns_theta_min     1.72
_diffrn_reflns_theta_max     25.01
_diffrn_reflns_theta_full     25.01
_diffrn_measured_fraction_theta_max     0.994
_diffrn_measured_fraction_theta_full     0.994
_diffrn_reflns_limit_h_min     -26
_diffrn_reflns_limit_h_max     28
_diffrn_reflns_limit_k_min     -6
_diffrn_reflns_limit_k_max     9
_diffrn_reflns_limit_l_min     -26
_diffrn_reflns_limit_l_max     25
_diffrn_standards_number     ?
_diffrn_standards_interval_count     ?
_diffrn_standards_interval_time     ?
_diffrn_standards_decay_%     ?
_refine_special_details
;
Refinement of <i>F</i>^2^ against ALL reflections. The weighted <i>R</i>-factor
wR and goodness of fit <i>S</i> are based on <i>F</i>^2^, conventional
<i>R</i>-factors <i>R</i> are based on <i>F</i>, with <i>F</i> set to zero for
negative <i>F</i>^2^. The threshold expression of <i>F</i>^2^ >
\s(<i>F</i>^2^) is used only for calculating <i>R</i>-factors(gt) etc. and is
not relevant to the choice of reflections for refinement. <i>R</i>-factors
based on <i>F</i>^2^ are statistically about twice as large as those based on
<i>F</i>, and <i>R</i>- factors based on ALL data will be even larger.
;
_reflns_number_total     3855
_reflns_number_gt     3272
_reflns_threshold_expression     I>2\s(I)
_refine_ls_structure_factor_coef     Fsqd
_refine_ls_matrix_type     full
_refine_ls_R_factor_all     0.0462
_refine_ls_R_factor_gt     0.0387
_refine_ls_wR_factor_gt     0.0950
_refine_ls_wR_factor_ref     0.1010
_refine_ls_goodness_of_fit_ref     1.041
_refine_ls_restrained_S_all     1.041
_refine_ls_number_reflns     3855
_refine_ls_number_parameters     300
_refine_ls_number_restraints     0
_refine_ls_hydrogen_treatment     constr
_refine_ls_weighting_scheme     calc
_refine_ls_weighting_details
         'calc w=1/[\s^2^(Fo^2^)+(0.0446P)^2^+3.6101P] where P=(Fo^2^+2Fc^2^)/3'
_atom_sites_solution_hydrogens     geom
_atom_sites_solution_primary     direct
_atom_sites_solution_secondary     difmap
_refine_ls_shift/su_max     0.001
_refine_ls_shift/su_mean     0.000
_refine_diff_density_max     0.303
_refine_diff_density_min     -0.228
_refine_ls_extinction_method     none
_refine_ls_extinction_coef     ?
loop_
    _atom_type_symbol
    _atom_type_description
    _atom_type_scat_dispersion_real
    _atom_type_scat_dispersion_imag
    _atom_type_scat_source
    'C' 'C' 0.0033 0.0016
                         'International Tables Vol C Tables 4.2.6.8 and 6.1.1.4'
    'H' 'H' 0.0000 0.0000
                         'International Tables Vol C Tables 4.2.6.8 and 6.1.1.4'
    'N' 'N' 0.0061 0.0033
                         'International Tables Vol C Tables 4.2.6.8 and 6.1.1.4'
    'O' 'O' 0.0106 0.0060
                         'International Tables Vol C Tables 4.2.6.8 and 6.1.1.4'
_computing_data_collection     'APEX2 (Bruker, 2003)'
_computing_cell_refinement     'SAINT (Bruker, 2001)'
_computing_data_reduction     'SAINT (Bruker, 2001)'
_computing_structure_solution     'SHELXS97 (Sheldrick, 2008)'
_computing_structure_refinement     'SHELXL97 (Sheldrick, 2008)'
_computing_molecular_graphics
;
XP (Sheldrick, 2008) and DIAMOND (Brandenburg & Berndt, 1999)
;
_computing_publication_material     'SHELXL97 (Sheldrick, 2008)'
loop_
    _atom_site_type_symbol
    _atom_site_label
    _atom_site_fract_x
    _atom_site_fract_y
    _atom_site_fract_z
    _atom_site_U_iso_or_equiv
    _atom_site_adp_type
    _atom_site_calc_flag
    _atom_site_refinement_flags
    _atom_site_occupancy
    _atom_site_disorder_assembly
    _atom_site_disorder_group
    O O1 0.05079(5) 0.70916(18) -0.03056(5) 0.0496(3) Uani d . 1 . .
    O O2 0.08990(5) 0.83618(18) -0.10541(5) 0.0508(3) Uani d . 1 . .
    O O3 0.16282(6) 0.63183(16) 0.15592(5) 0.0497(3) Uani d . 1 . .
    O O4 0.22886(5) 0.81433(15) 0.18158(5) 0.0431(3) Uani d . 1 . .
    O O5 0.31864(6) 1.0750(2) 0.00708(7) 0.0634(4) Uani d . 1 . .
    O O6 0.26236(6) 1.1471(2) -0.06513(7) 0.0702(5) Uani d . 1 . .
    O O7 1.00128(5) 0.77960(18) 0.83217(6) 0.0561(4) Uani d . 1 . .
    H H7 1.0273 0.8104 0.8546 0.084 Uiso calc R 1 . .
    O O8 0.96201(7) 1.0009(2) 0.86340(11) 0.1136(9) Uani d . 1 . .
    O O9 0.89526(5) 0.40628(18) 0.75229(5) 0.0520(4) Uani d . 1 . .
    H H9 0.8714 0.3961 0.7774 0.078 Uiso calc R 1 . .
    O O10 0.82217(6) 0.3599(3) 0.69185(7) 0.0915(7) Uani d . 1 . .
    N N1 0.27300(6) 1.07054(18) -0.01985(7) 0.0410(3) Uani d . 1 . .
    N N2 0.78899(5) 0.87733(17) 0.76390(6) 0.0333(3) Uani d . 1 . .
    H H2A 0.7801 0.9650 0.7854 0.040 Uiso calc R 1 . .
    H H2B 0.7578 0.8468 0.7426 0.040 Uiso calc R 1 . .
    N N3 0.99531(6) 0.26082(18) 0.57233(6) 0.0410(3) Uani d . 1 . .
    H H3A 1.0170 0.2687 0.5406 0.049 Uiso calc R 1 . .
    H H3B 1.0025 0.1645 0.5898 0.049 Uiso calc R 1 . .
    C C1 0.14080(6) 0.83039(19) -0.01316(7) 0.0310(3) Uani d . 1 . .
    C C2 0.14657(6) 0.77035(19) 0.04446(7) 0.0314(3) Uani d . 1 . .
    H H2 0.1191 0.7006 0.0582 0.038 Uiso calc R 1 . .
    C C3 0.19210(6) 0.81163(19) 0.08202(6) 0.0304(3) Uani d . 1 . .
    C C4 0.23391(6) 0.9130(2) 0.06152(7) 0.0324(4) Uani d . 1 . .
    H H4 0.2646 0.9434 0.0861 0.039 Uiso calc R 1 . .
    C C5 0.22846(6) 0.96748(19) 0.00345(7) 0.0314(3) Uani d . 1 . .
    C C6 0.18275(6) 0.92973(19) -0.03393(7) 0.0326(3) Uani d . 1 . .
    H H6 0.1801 0.9704 -0.0725 0.039 Uiso calc R 1 . .
    C C7 0.08946(6) 0.7881(2) -0.05230(7) 0.0350(4) Uani d . 1 . .
    C C8 0.19502(7) 0.7475(2) 0.14504(7) 0.0335(4) Uani d . 1 . .
    C C9 0.90789(6) 0.8298(2) 0.79810(8) 0.0386(4) Uani d . 1 . .
    H H9A 0.9167 0.7345 0.7742 0.046 Uiso calc R 1 . .
    C C10 0.88790(7) 0.9662(2) 0.75661(8) 0.0424(4) Uani d . 1 . .
    H H10A 0.8819 1.0635 0.7797 0.051 Uiso calc R 1 . .
    H H10B 0.9170 0.9894 0.7288 0.051 Uiso calc R 1 . .
    C C11 0.83367(7) 0.9221(2) 0.72253(8) 0.0426(4) Uani d . 1 . .
    H H11A 0.8210 1.0135 0.6983 0.051 Uiso calc R 1 . .
    H H11B 0.8405 0.8317 0.6962 0.051 Uiso calc R 1 . .
    C C12 0.80657(7) 0.7439(2) 0.80488(8) 0.0411(4) Uani d . 1 . .
    H H12A 0.8121 0.6456 0.7822 0.049 Uiso calc R 1 . .
    H H12B 0.7769 0.7236 0.8323 0.049 Uiso calc R 1 . .
    C C13 0.86074(7) 0.7858(2) 0.83956(8) 0.0422(4) Uani d . 1 . .
    H H13A 0.8725 0.6940 0.8640 0.051 Uiso calc R 1 . .
    H H13B 0.8540 0.8766 0.8657 0.051 Uiso calc R 1 . .
    C C14 0.96009(7) 0.8790(2) 0.83435(9) 0.0433(4) Uani d . 1 . .
    C C15 0.91160(7) 0.3924(2) 0.64910(7) 0.0358(4) Uani d . 1 . .
    H H15 0.9051 0.4959 0.6286 0.043 Uiso calc R 1 . .
    C C16 0.89746(7) 0.2580(2) 0.60467(7) 0.0405(4) Uani d . 1 . .
    H H16A 0.9024 0.1536 0.6240 0.049 Uiso calc R 1 . .
    H H16B 0.8582 0.2674 0.5910 0.049 Uiso calc R 1 . .
    C C17 0.93479(7) 0.2668(2) 0.55192(8) 0.0436(4) Uani d . 1 . .
    H H17A 0.9264 0.1766 0.5253 0.052 Uiso calc R 1 . .
    H H17B 0.9273 0.3666 0.5302 0.052 Uiso calc R 1 . .
    C C18 1.01064(7) 0.3933(2) 0.61503(8) 0.0448(4) Uani d . 1 . .
    H H18A 1.0056 0.4974 0.5955 0.054 Uiso calc R 1 . .
    H H18B 1.0501 0.3830 0.6280 0.054 Uiso calc R 1 . .
    C C19 0.97391(7) 0.3853(2) 0.66851(8) 0.0418(4) Uani d . 1 . .
    H H19A 0.9830 0.4754 0.6949 0.050 Uiso calc R 1 . .
    H H19B 0.9815 0.2855 0.6901 0.050 Uiso calc R 1 . .
    C C20 0.87172(7) 0.3847(2) 0.69963(8) 0.0406(4) Uani d . 1 . .
loop_
    _atom_site_aniso_label
    _atom_site_aniso_U_11
    _atom_site_aniso_U_22
    _atom_site_aniso_U_33
    _atom_site_aniso_U_12
    _atom_site_aniso_U_13
    _atom_site_aniso_U_23
    O1 0.0375(7) 0.0741(9) 0.0371(7) -0.0206(6) 0.0007(5) -0.0047(6)
    O2 0.0380(7) 0.0776(10) 0.0356(7) -0.0124(6) -0.0110(5) 0.0119(6)
    O3 0.0657(8) 0.0494(8) 0.0343(6) -0.0115(7) 0.0051(6) 0.0055(6)
    O4 0.0462(7) 0.0512(7) 0.0311(6) 0.0052(6) -0.0100(5) 0.0004(5)
    O5 0.0413(8) 0.0816(11) 0.0667(9) -0.0263(7) -0.0037(7) -0.0034(8)
    O6 0.0663(10) 0.0886(12) 0.0559(9) -0.0231(8) 0.0044(7) 0.0300(8)
    O7 0.0410(7) 0.0657(9) 0.0596(9) 0.0117(7) -0.0218(6) -0.0146(7)
    O8 0.0655(11) 0.0722(12) 0.198(2) 0.0142(9) -0.0592(13) -0.0777(14)
    O9 0.0445(7) 0.0722(9) 0.0398(7) -0.0102(7) 0.0066(6) -0.0009(7)
    O10 0.0310(8) 0.191(2) 0.0526(9) -0.0075(10) 0.0066(6) -0.0059(11)
    N1 0.0385(8) 0.0437(8) 0.0414(8) -0.0086(6) 0.0070(6) -0.0033(7)
    N2 0.0262(6) 0.0404(8) 0.0328(7) -0.0002(6) -0.0040(5) -0.0028(6)
    N3 0.0386(8) 0.0470(9) 0.0379(8) 0.0116(6) 0.0060(6) 0.0081(7)
    C1 0.0268(7) 0.0360(9) 0.0301(8) 0.0001(6) -0.0015(6) -0.0016(7)
    C2 0.0283(8) 0.0356(9) 0.0305(8) -0.0024(6) 0.0026(6) -0.0003(7)
    C3 0.0302(8) 0.0342(8) 0.0268(7) 0.0035(6) 0.0008(6) -0.0020(6)
    C4 0.0278(8) 0.0370(9) 0.0320(8) 0.0006(6) -0.0041(6) -0.0049(7)
    C5 0.0294(8) 0.0321(8) 0.0329(8) -0.0026(6) 0.0024(6) -0.0015(7)
    C6 0.0325(8) 0.0372(9) 0.0278(8) 0.0023(7) -0.0004(6) 0.0022(7)
    C7 0.0298(8) 0.0441(10) 0.0308(8) -0.0005(7) -0.0018(6) -0.0029(7)
    C8 0.0350(8) 0.0373(9) 0.0282(8) 0.0077(7) -0.0007(7) -0.0014(7)
    C9 0.0287(8) 0.0333(9) 0.0532(10) 0.0005(7) -0.0052(7) -0.0104(8)
    C10 0.0339(9) 0.0461(10) 0.0475(10) -0.0069(8) 0.0057(7) 0.0022(8)
    C11 0.0378(9) 0.0546(11) 0.0353(9) -0.0019(8) 0.0032(7) 0.0060(8)
    C12 0.0329(9) 0.0461(10) 0.0438(9) -0.0079(7) -0.0041(7) 0.0103(8)
    C13 0.0375(9) 0.0449(10) 0.0433(10) -0.0045(8) -0.0096(7) 0.0089(8)
    C14 0.0325(9) 0.0369(10) 0.0597(11) -0.0035(7) -0.0073(8) -0.0068(9)
    C15 0.0326(8) 0.0371(9) 0.0380(9) 0.0023(7) 0.0030(7) 0.0068(7)
    C16 0.0319(9) 0.0490(10) 0.0403(9) -0.0024(7) -0.0016(7) 0.0028(8)
    C17 0.0399(9) 0.0539(11) 0.0366(9) 0.0026(8) -0.0026(7) -0.0001(8)
    C18 0.0303(9) 0.0591(12) 0.0453(10) -0.0017(8) 0.0031(7) 0.0017(9)
    C19 0.0326(9) 0.0549(11) 0.0379(9) -0.0021(8) 0.0011(7) -0.0015(8)
    C20 0.0329(9) 0.0459(10) 0.0431(10) 0.0039(7) 0.0035(7) 0.0036(8)
_geom_special_details
;
All esds (except the esd in the dihedral angle between two l.s. planes) are
estimated using the full covariance matrix. The cell esds are taken into
account individually in the estimation of esds in distances, angles and
torsion angles; correlations between esds in cell parameters are only used
when they are defined by crystal symmetry. An approximate (isotropic)
treatment of cell esds is used for estimating esds involving l.s. planes.
;
loop_
    _geom_bond_atom_site_label_1
    _geom_bond_atom_site_label_2
    _geom_bond_site_symmetry_2
    _geom_bond_distance
    _geom_bond_publ_flag
    O1 C7 . 1.241(2) ?
    O2 C7 . 1.260(2) ?
    O3 C8 . 1.252(2) ?
    O4 C8 . 1.2524(19) ?
    O5 N1 . 1.2177(19) ?
    O6 N1 . 1.216(2) ?
    O7 C14 . 1.277(2) ?
    O7 H7 . 0.8200 ?
    O8 C14 . 1.199(2) ?
    O9 C20 . 1.301(2) ?
    O9 H9 . 0.8200 ?
    O10 C20 . 1.197(2) ?
    N1 C5 . 1.469(2) ?
    N2 C12 . 1.485(2) ?
    N2 C11 . 1.485(2) ?
    N2 H2A . 0.9000 ?
    N2 H2B . 0.9000 ?
    N3 C17 . 1.488(2) ?
    N3 C18 . 1.490(2) ?
    N3 H3A . 0.9000 ?
    N3 H3B . 0.9000 ?
    C1 C6 . 1.384(2) ?
    C1 C2 . 1.390(2) ?
    C1 C7 . 1.512(2) ?
    C2 C3 . 1.385(2) ?
    C2 H2 . 0.9300 ?
    C3 C4 . 1.390(2) ?
    C3 C8 . 1.513(2) ?
    C4 C5 . 1.383(2) ?
    C4 H4 . 0.9300 ?
    C5 C6 . 1.379(2) ?
    C6 H6 . 0.9300 ?
    C9 C14 . 1.508(2) ?
    C9 C10 . 1.525(2) ?
    C9 C13 . 1.529(2) ?
    C9 H9A . 0.9800 ?
    C10 C11 . 1.513(2) ?
    C10 H10A . 0.9700 ?
    C10 H10B . 0.9700 ?
    C11 H11A . 0.9700 ?
    C11 H11B . 0.9700 ?
    C12 C13 . 1.514(2) ?
    C12 H12A . 0.9700 ?
    C12 H12B . 0.9700 ?
    C13 H13A . 0.9700 ?
    C13 H13B . 0.9700 ?
    C15 C20 . 1.510(2) ?
    C15 C16 . 1.521(2) ?
    C15 C19 . 1.523(2) ?
    C15 H15 . 0.9800 ?
    C16 C17 . 1.512(2) ?
    C16 H16A . 0.9700 ?
    C16 H16B . 0.9700 ?
    C17 H17A . 0.9700 ?
    C17 H17B . 0.9700 ?
    C18 C19 . 1.516(2) ?
    C18 H18A . 0.9700 ?
    C18 H18B . 0.9700 ?
    C19 H19A . 0.9700 ?
    C19 H19B . 0.9700 ?
loop_
    _geom_angle_atom_site_label_1
    _geom_angle_atom_site_label_2
    _geom_angle_atom_site_label_3
    _geom_angle_site_symmetry_1
    _geom_angle_site_symmetry_3
    _geom_angle
    _geom_angle_publ_flag
    C14 O7 H7 . . 109.5 ?
    C20 O9 H9 . . 109.5 ?
    O6 N1 O5 . . 123.39(15) ?
    O6 N1 C5 . . 118.22(14) ?
    O5 N1 C5 . . 118.38(15) ?
    C12 N2 C11 . . 112.66(13) ?
    C12 N2 H2A . . 109.1 ?
    C11 N2 H2A . . 109.1 ?
    C12 N2 H2B . . 109.1 ?
    C11 N2 H2B . . 109.1 ?
    H2A N2 H2B . . 107.8 ?
    C17 N3 C18 . . 112.38(13) ?
    C17 N3 H3A . . 109.1 ?
    C18 N3 H3A . . 109.1 ?
    C17 N3 H3B . . 109.1 ?
    C18 N3 H3B . . 109.1 ?
    H3A N3 H3B . . 107.9 ?
    C6 C1 C2 . . 118.83(14) ?
    C6 C1 C7 . . 120.71(14) ?
    C2 C1 C7 . . 120.46(14) ?
    C3 C2 C1 . . 121.73(14) ?
    C3 C2 H2 . . 119.1 ?
    C1 C2 H2 . . 119.1 ?
    C2 C3 C4 . . 119.53(14) ?
    C2 C3 C8 . . 119.36(14) ?
    C4 C3 C8 . . 121.11(14) ?
    C5 C4 C3 . . 118.01(14) ?
    C5 C4 H4 . . 121.0 ?
    C3 C4 H4 . . 121.0 ?
    C6 C5 C4 . . 122.91(14) ?
    C6 C5 N1 . . 118.04(14) ?
    C4 C5 N1 . . 119.05(14) ?
    C5 C6 C1 . . 118.94(14) ?
    C5 C6 H6 . . 120.5 ?
    C1 C6 H6 . . 120.5 ?
    O1 C7 O2 . . 125.10(15) ?
    O1 C7 C1 . . 118.68(14) ?
    O2 C7 C1 . . 116.22(14) ?
    O3 C8 O4 . . 125.83(15) ?
    O3 C8 C3 . . 116.47(14) ?
    O4 C8 C3 . . 117.70(15) ?
    C14 C9 C10 . . 111.07(14) ?
    C14 C9 C13 . . 109.67(15) ?
    C10 C9 C13 . . 109.44(13) ?
    C14 C9 H9A . . 108.9 ?
    C10 C9 H9A . . 108.9 ?
    C13 C9 H9A . . 108.9 ?
    C11 C10 C9 . . 111.62(14) ?
    C11 C10 H10A . . 109.3 ?
    C9 C10 H10A . . 109.3 ?
    C11 C10 H10B . . 109.3 ?
    C9 C10 H10B . . 109.3 ?
    H10A C10 H10B . . 108.0 ?
    N2 C11 C10 . . 110.73(14) ?
    N2 C11 H11A . . 109.5 ?
    C10 C11 H11A . . 109.5 ?
    N2 C11 H11B . . 109.5 ?
    C10 C11 H11B . . 109.5 ?
    H11A C11 H11B . . 108.1 ?
    N2 C12 C13 . . 111.15(14) ?
    N2 C12 H12A . . 109.4 ?
    C13 C12 H12A . . 109.4 ?
    N2 C12 H12B . . 109.4 ?
    C13 C12 H12B . . 109.4 ?
    H12A C12 H12B . . 108.0 ?
    C12 C13 C9 . . 111.37(14) ?
    C12 C13 H13A . . 109.4 ?
    C9 C13 H13A . . 109.4 ?
    C12 C13 H13B . . 109.4 ?
    C9 C13 H13B . . 109.4 ?
    H13A C13 H13B . . 108.0 ?
    O8 C14 O7 . . 123.21(17) ?
    O8 C14 C9 . . 122.15(17) ?
    O7 C14 C9 . . 114.63(15) ?
    C20 C15 C16 . . 109.74(14) ?
    C20 C15 C19 . . 114.31(14) ?
    C16 C15 C19 . . 110.20(14) ?
    C20 C15 H15 . . 107.4 ?
    C16 C15 H15 . . 107.4 ?
    C19 C15 H15 . . 107.4 ?
    C17 C16 C15 . . 111.22(14) ?
    C17 C16 H16A . . 109.4 ?
    C15 C16 H16A . . 109.4 ?
    C17 C16 H16B . . 109.4 ?
    C15 C16 H16B . . 109.4 ?
    H16A C16 H16B . . 108.0 ?
    N3 C17 C16 . . 110.08(14) ?
    N3 C17 H17A . . 109.6 ?
    C16 C17 H17A . . 109.6 ?
    N3 C17 H17B . . 109.6 ?
    C16 C17 H17B . . 109.6 ?
    H17A C17 H17B . . 108.2 ?
    N3 C18 C19 . . 110.39(14) ?
    N3 C18 H18A . . 109.6 ?
    C19 C18 H18A . . 109.6 ?
    N3 C18 H18B . . 109.6 ?
    C19 C18 H18B . . 109.6 ?
    H18A C18 H18B . . 108.1 ?
    C18 C19 C15 . . 110.60(14) ?
    C18 C19 H19A . . 109.5 ?
    C15 C19 H19A . . 109.5 ?
    C18 C19 H19B . . 109.5 ?
    C15 C19 H19B . . 109.5 ?
    H19A C19 H19B . . 108.1 ?
    O10 C20 O9 . . 122.47(17) ?
    O10 C20 C15 . . 122.50(16) ?
    O9 C20 C15 . . 115.03(14) ?
loop_
    _geom_torsion_atom_site_label_1
    _geom_torsion_atom_site_label_2
    _geom_torsion_atom_site_label_3
    _geom_torsion_atom_site_label_4
    _geom_torsion_site_symmetry_1
    _geom_torsion_site_symmetry_2
    _geom_torsion_site_symmetry_3
    _geom_torsion_site_symmetry_4
    _geom_torsion
    _geom_torsion_publ_flag
    C6 C1 C2 C3 . . . . 2.2(2) ?
    C7 C1 C2 C3 . . . . -177.66(14) ?
    C1 C2 C3 C4 . . . . -1.3(2) ?
    C1 C2 C3 C8 . . . . 177.74(14) ?
    C2 C3 C4 C5 . . . . -0.8(2) ?
    C8 C3 C4 C5 . . . . -179.84(14) ?
    C3 C4 C5 C6 . . . . 2.1(2) ?
    C3 C4 C5 N1 . . . . -178.06(14) ?
    O6 N1 C5 C6 . . . . 16.3(2) ?
    O5 N1 C5 C6 . . . . -163.70(16) ?
    O6 N1 C5 C4 . . . . -163.54(17) ?
    O5 N1 C5 C4 . . . . 16.5(2) ?
    C4 C5 C6 C1 . . . . -1.3(2) ?
    N1 C5 C6 C1 . . . . 178.86(14) ?
    C2 C1 C6 C5 . . . . -0.8(2) ?
    C7 C1 C6 C5 . . . . 178.99(14) ?
    C6 C1 C7 O1 . . . . -174.49(16) ?
    C2 C1 C7 O1 . . . . 5.3(2) ?
    C6 C1 C7 O2 . . . . 6.0(2) ?
    C2 C1 C7 O2 . . . . -174.16(15) ?
    C2 C3 C8 O3 . . . . 15.5(2) ?
    C4 C3 C8 O3 . . . . -165.40(15) ?
    C2 C3 C8 O4 . . . . -164.12(15) ?
    C4 C3 C8 O4 . . . . 15.0(2) ?
    C14 C9 C10 C11 . . . . -176.73(15) ?
    C13 C9 C10 C11 . . . . -55.51(19) ?
    C12 N2 C11 C10 . . . . -55.94(19) ?
    C9 C10 C11 N2 . . . . 56.0(2) ?
    C11 N2 C12 C13 . . . . 55.84(19) ?
    N2 C12 C13 C9 . . . . -55.4(2) ?
    C14 C9 C13 C12 . . . . 177.09(15) ?
    C10 C9 C13 C12 . . . . 55.02(19) ?
    C10 C9 C14 O8 . . . . 53.3(3) ?
    C13 C9 C14 O8 . . . . -67.8(3) ?
    C10 C9 C14 O7 . . . . -127.69(18) ?
    C13 C9 C14 O7 . . . . 111.21(18) ?
    C20 C15 C16 C17 . . . . 177.29(14) ?
    C19 C15 C16 C17 . . . . -55.98(19) ?
    C18 N3 C17 C16 . . . . -57.40(19) ?
    C15 C16 C17 N3 . . . . 56.3(2) ?
    C17 N3 C18 C19 . . . . 57.68(19) ?
    N3 C18 C19 C15 . . . . -56.3(2) ?
    C20 C15 C19 C18 . . . . 179.86(15) ?
    C16 C15 C19 C18 . . . . 55.7(2) ?
    C16 C15 C20 O10 . . . . -42.0(3) ?
    C19 C15 C20 O10 . . . . -166.3(2) ?
    C16 C15 C20 O9 . . . . 137.65(16) ?
    C19 C15 C20 O9 . . . . 13.3(2) ?
loop_
    _geom_hbond_atom_site_label_D
    _geom_hbond_atom_site_label_H
    _geom_hbond_atom_site_label_A
    _geom_hbond_site_symmetry_A
    _geom_hbond_distance_DH
    _geom_hbond_distance_HA
    _geom_hbond_distance_DA
    _geom_hbond_angle_DHA
    O7 H7 O2 1_656 0.82 1.72 2.5204(16) 166.4
    O9 H9 O3 5_666 0.82 1.75 2.5495(17) 164.1
    N2 H2A O4 5_676 0.90 1.98 2.8629(19) 166.2
    N2 H2B O4 8_566 0.90 2.01 2.7823(17) 142.9
    N3 H3A O1 6_666 0.90 1.83 2.7220(18) 171.0
    N3 H3B O8 2_746 0.90 1.89 2.755(2) 161.4
data_global
_journal_date_recd_electronic     2010-05-14
_journal_date_accepted     2010-05-14
_journal_name_full     'Acta Crystallographica, Section E'
_journal_year     2010
_journal_volume     66
_journal_issue      6
_journal_page_first     o1393
_journal_page_last     o1393
_journal_paper_category     QO
_journal_coeditor_code     BT5271
_publ_contact_author_name     'Li, Na'
_publ_contact_author_address
;
College of Chemistry
 Tianjin Key Laboratory of Structure and Performance for  Functional Molecule
Tianjin Normal University
Tianjin 300387, People's
 Republic of China
;
_publ_contact_author_email     luckyms@126.com
_publ_contact_author_fax     '86-22-23766556'
_publ_contact_author_phone     '86-22-23766556'
_publ_section_title
;
Bis(4-carboxypiperidinium) 5-nitroisophthalate
;
loop_
    _publ_author_name
    _publ_author_footnote
    _publ_author_address
    'Li, Na' .
;
College of Chemistry
Tianjin Key Laboratory of Structure and Performance for Functional Molecule
Tianjin Normal University
Tianjin 300387
People's Republic of China
;
