# Supplementary material for: Bis(4-carboxy­piperidinium) 5-nitro­isophthalate
Source: Acta Crystallogr Sect E Struct Rep Online. 2010 May 19;66(Pt 6):o1393. doi: 10.1107/S1600536810017927 (PMC2979656; doi:10.1107/S1600536810017927)
Supplement: Supplementary file 2 [file e-66-o1393-Isup2.hkl]

# 
# h,k,l, Fc-squared, Fo-squared, sigma(Fo-squared) and status flag 
# 
data_I
_shelx_title ' 70823B in C2/c' 
_shelx_refln_list_code          4 
_shelx_F_calc_maximum      349.34 
_exptl_crystal_F_000      1984.00 
_reflns_d_resolution_high  0.8406 
 
loop_ 
 _symmetry_equiv_pos_as_xyz 
 'x, y, z' 
 '-x, y, -z+1/2' 
 'x+1/2, y+1/2, z' 
 '-x+1/2, y+1/2, -z+1/2' 
 '-x, -y, -z' 
 'x, -y, z-1/2' 
 '-x+1/2, -y+1/2, -z' 
 'x+1/2, -y+1/2, z-1/2' 
 
_cell_length_a    23.6865 
_cell_length_b     8.2478 
_cell_length_c    22.5140 
_cell_angle_alpha  90.000 
_cell_angle_beta   92.396 
_cell_angle_gamma  90.000 
 
_shelx_F_squared_multiplier     1.000 
 
loop_ 
 _refln_index_h 
 _refln_index_k 
 _refln_index_l 
 _refln_F_squared_calc 
 _refln_F_squared_meas 
 _refln_F_squared_sigma 
 _refln_observed_status 
   2   0   0     6659.19     6628.61     77.33 o 
   4   0   0     1184.88     1214.15     20.67 o 
   6   0   0     2157.28     2129.83     24.89 o 
   8   0   0      909.25      679.43     19.91 o 
  10   0   0    16650.54    16778.70    200.90 o 
  12   0   0     8882.61     8969.32    123.27 o 
  14   0   0     2386.18     2169.98     49.61 o 
  16   0   0      269.92      237.35     17.61 o 
  18   0   0      221.51      235.20     20.37 o 
  20   0   0      354.67      382.05     25.27 o 
  22   0   0    11823.32    11943.07    181.76 o 
  24   0   0      908.99      879.87     42.26 o 
  26   0   0      218.15      227.85     26.34 o 
  28   0   0       46.55       48.69     16.69 o 
   1   1   0      174.34      192.10      4.22 o 
   3   1   0      945.43      605.34      7.69 o 
   5   1   0       61.92       26.85      2.76 o 
   7   1   0     5867.20     5698.63     44.32 o 
   9   1   0      104.40      153.36      5.99 o 
  11   1   0     5825.13     5884.29     55.86 o 
  13   1   0       10.73       15.34      9.88 o 
  15   1   0      176.41      205.40     10.70 o 
  17   1   0     1617.73     1652.07     33.46 o 
  19   1   0       88.14       76.87     10.66 o 
  21   1   0      266.12      304.23     19.83 o 
  23   1   0       34.21       31.21     10.34 o 
  25   1   0      398.87      395.40     22.14 o 
  27   1   0      124.94      147.14     16.22 o 
   2   2   0    10557.89     9532.00     57.16 o 
   4   2   0     1106.91     1228.90     12.58 o 
   6   2   0      992.87      841.33     12.50 o 
   8   2   0      144.57       81.29      4.95 o 
  10   2   0     2980.73     2778.89     29.56 o 
  12   2   0     2265.14     2185.79     26.99 o 
  14   2   0    10413.93    10736.26     85.25 o 
  16   2   0     1745.69     1708.58     35.33 o 
  18   2   0     1819.40     1898.65     37.03 o 
  20   2   0     7626.06     7583.69    126.48 o 
  22   2   0      637.34      610.19     24.01 o 
  24   2   0       31.85       40.61     11.15 o 
  26   2   0       17.23        6.51     10.07 o 
   1   3   0      364.41      396.15      7.32 o 
   3   3   0      854.08     1046.63     13.44 o 
   5   3   0     1077.67     1286.89     14.66 o 
   7   3   0      558.67      605.16     10.45 o 
   9   3   0     5728.69     5297.91     40.71 o 
  11   3   0      842.95      696.54     14.66 o 
  13   3   0     3349.27     3422.65     37.86 o 
  15   3   0      966.44      936.10     19.35 o 
  17   3   0     5371.51     5237.73     54.69 o 
  19   3   0        0.03        5.37      8.63 o 
  21   3   0     1260.43     1245.23     32.26 o 
  23   3   0      400.25      523.05     23.98 o 
  25   3   0       37.94       47.71     12.29 o 
   0   4   0     1125.89     1177.19     28.56 o 
   2   4   0     7007.02     6946.24     47.75 o 
   4   4   0      798.48      829.07     12.52 o 
   6   4   0      936.00     1075.81     14.90 o 
   8   4   0        1.09        5.99      3.39 o 
  10   4   0      554.38      565.15     11.98 o 
  12   4   0      635.88      541.99     12.61 o 
  14   4   0     1023.10     1030.52     18.08 o 
  16   4   0     1918.80     1769.63     25.15 o 
  18   4   0      138.06      130.00     10.37 o 
  20   4   0     1707.39     1568.38     49.58 o 
  22   4   0        0.82       -4.06      6.80 o 
  24   4   0      382.76      340.66     31.08 o 
   1   5   0    11342.43    11504.66     74.82 o 
   3   5   0     2194.14     2101.81     22.56 o 
   5   5   0      269.64      219.02      8.15 o 
   7   5   0      544.47      638.09     12.94 o 
   9   5   0     4570.63     4894.29     41.99 o 
  11   5   0      667.41      649.04     14.19 o 
  13   5   0      544.51      518.04     13.62 o 
  15   5   0      297.12      294.43     11.33 o 
  17   5   0      635.64      663.39     27.02 o 
  19   5   0      918.08      859.44     19.52 o 
  21   5   0      700.49      711.49     19.52 o 
  23   5   0       29.43       43.07      7.89 o 
   0   6   0     3745.32     3714.21     48.78 o 
   2   6   0       39.91       40.28      5.70 o 
   4   6   0      123.54      123.93      7.35 o 
   6   6   0     1807.81     1818.19     23.15 o 
   8   6   0       40.94       42.47      5.86 o 
  10   6   0     1411.14     1399.80     21.52 o 
  12   6   0       95.22      134.22      8.44 o 
  14   6   0       15.63       11.16      5.48 o 
  16   6   0      736.05      671.02     17.20 o 
  18   6   0      269.10      287.78     15.12 o 
  20   6   0        8.36        7.42      6.65 o 
  22   6   0        2.52       11.92      6.81 o 
   1   7   0       62.01       73.96      8.86 o 
   3   7   0     1058.17     1074.06     18.51 o 
   5   7   0      102.07      131.87      8.46 o 
   7   7   0     1342.92     1257.29     22.06 o 
   9   7   0       25.25       18.64     11.85 o 
  11   7   0      162.50      152.13      9.44 o 
  13   7   0      711.07      639.94     16.35 o 
  15   7   0        0.09       -0.24      5.28 o 
  17   7   0        0.16        5.53      6.89 o 
  19   7   0      159.79      188.07     12.80 o 
   0   8   0      510.58      424.17     18.92 o 
   2   8   0     1076.21     1181.03     24.43 o 
   4   8   0       45.18       48.39      8.30 o 
   6   8   0      296.73      325.17     21.10 o 
   8   8   0        0.10       11.74      6.67 o 
  10   8   0       52.94       85.55      9.67 o 
  12   8   0      236.27      253.74     13.72 o 
  14   8   0       35.26       70.04      9.47 o 
  16   8   0       20.28        6.94      7.17 o 
   1   9   0      423.64      356.80     20.60 o 
   3   9   0       37.32       47.56     11.31 o 
   5   9   0      144.09      172.45     20.67 o 
   7   9   0        7.64       -6.77      8.63 o 
   9   9   0       29.76       11.18      9.58 o 
  11   9   0      540.10      554.80     32.00 o 
 -27   1   1      367.27      375.75     22.09 o 
 -25   1   1      349.55      367.49     34.15 o 
 -23   1   1     2262.78     2526.69     49.37 o 
 -21   1   1      388.24      378.44     19.43 o 
 -19   1   1      309.25      364.57     17.81 o 
 -17   1   1     2679.28     2690.55     35.26 o 
 -15   1   1     2967.96     2679.99     40.22 o 
 -13   1   1       20.49       22.82      5.96 o 
 -11   1   1      477.98      545.25     14.61 o 
  -9   1   1        8.80       12.02      2.99 o 
  -7   1   1      439.89      447.21      8.66 o 
  -5   1   1     5248.10     5283.71     39.22 o 
  -3   1   1     4605.17     5417.23     38.50 o 
  -1   1   1     1883.48     2033.92     19.96 o 
   1   1   1     6177.23     6175.26     52.22 o 
   3   1   1      964.54     1008.65     11.05 o 
   5   1   1     1049.34      679.94      9.83 o 
   7   1   1     6841.48     6437.90     56.18 o 
   9   1   1        3.71        2.63      2.91 o 
  11   1   1       80.86      102.19      6.85 o 
  13   1   1     1414.93     1482.00     22.26 o 
  15   1   1       95.87      143.85     11.71 o 
  17   1   1      810.89      850.60     23.60 o 
  19   1   1     3299.99     3240.63     51.81 o 
  21   1   1      318.74      346.03     22.05 o 
  23   1   1       81.14       82.95     12.74 o 
  25   1   1       83.87       69.66     12.31 o 
  27   1   1      780.59      803.63     30.37 o 
 -26   2   1     1967.21     1967.78     46.83 o 
 -24   2   1     1224.23     1138.86     44.56 o 
 -22   2   1      247.71      253.31     17.42 o 
 -20   2   1     4061.60     3744.29     57.12 o 
 -18   2   1     2904.10     3037.94     47.97 o 
 -16   2   1     3698.93     3599.86     50.51 o 
 -14   2   1      651.67      657.07     21.44 o 
 -12   2   1     1058.15     1033.52     17.50 o 
 -10   2   1     7186.94     7302.64     58.41 o 
  -8   2   1    15327.85    16008.59    117.23 o 
  -6   2   1    19277.13    19701.43    112.64 o 
  -4   2   1    76962.02    72756.64    770.55 o 
  -2   2   1    77557.63    69336.56    685.41 o 
   2   2   1     1534.02     1509.73     15.11 o 
   4   2   1      622.24      704.60      9.19 o 
   6   2   1      637.49      685.13     11.41 o 
   8   2   1     9991.91     9801.34     72.39 o 
  10   2   1     4412.71     4620.40     42.09 o 
  12   2   1     1524.76     1618.72     22.83 o 
  14   2   1     7704.89     7716.31     66.44 o 
  16   2   1      841.46      783.03     18.14 o 
  18   2   1     2216.85     2160.80     32.59 o 
  20   2   1     5139.43     5057.83     70.65 o 
  22   2   1        7.58        2.38      8.27 o 
  24   2   1      777.85      706.79     43.79 o 
  26   2   1      146.12      148.45     16.32 o 
 -25   3   1        8.37       16.54      9.98 o 
 -23   3   1       36.34       29.57     11.03 o 
 -21   3   1       92.66       77.66     32.62 o 
 -19   3   1     3614.00     3534.23     44.35 o 
 -17   3   1      174.53      188.86     11.57 o 
 -15   3   1        1.67       -4.85      4.80 o 
 -13   3   1      212.81      206.13      9.39 o 
 -11   3   1     2786.31     2875.00     32.03 o 
  -9   3   1      271.73      288.27      9.17 o 
  -7   3   1    10148.51    10001.35     64.37 o 
  -5   3   1     1111.87      953.78     12.38 o 
  -3   3   1     1283.02     1247.77     13.70 o 
  -1   3   1    15569.94    15411.95     89.76 o 
   1   3   1     1435.74     1575.31     21.02 o 
   3   3   1      305.87      294.37      6.69 o 
   5   3   1     3460.67     3215.00     26.41 o 
   7   3   1     1311.98     1242.08     15.41 o 
   9   3   1     1465.00     1391.34     19.93 o 
  11   3   1      787.35      837.68     20.59 o 
  13   3   1      457.52      446.59     16.33 o 
  15   3   1      184.75      236.02     10.87 o 
  17   3   1      280.32      308.85     13.09 o 
  19   3   1      205.04      230.34     12.62 o 
  21   3   1     1753.70     1756.60     32.02 o 
  23   3   1       66.30       52.35     11.41 o 
  25   3   1       45.72       66.52     12.55 o 
 -24   4   1        2.55       -1.02      8.92 o 
 -22   4   1      806.17      747.16     26.95 o 
 -20   4   1      145.24      142.96     11.11 o 
 -18   4   1     2261.00     2311.06     37.44 o 
 -16   4   1     1985.14     2011.92     30.67 o 
 -14   4   1     1021.96      970.93     20.37 o 
 -12   4   1     1560.32     1697.79     22.22 o 
 -10   4   1        5.16        1.50      3.87 o 
  -8   4   1       18.08       27.75      4.11 o 
  -6   4   1     2283.48     2580.72     24.73 o 
  -4   4   1     1193.43     1093.83     14.63 o 
  -2   4   1     2387.75     2415.25     22.61 o 
   0   4   1     1329.29     1241.87     18.10 o 
   2   4   1     2988.80     2877.78     25.20 o 
   4   4   1     1734.95     1684.32     18.48 o 
   6   4   1     4318.80     4070.49     33.66 o 
   8   4   1      241.86      228.15      7.78 o 
  10   4   1        6.84       15.93      4.23 o 
  12   4   1      372.09      344.59     10.46 o 
  14   4   1      749.83      768.94     15.78 o 
  16   4   1     3272.14     3239.88     40.83 o 
  18   4   1       45.39       44.31      7.86 o 
  20   4   1      145.61      195.90     32.06 o 
  22   4   1       54.34       56.97     14.26 o 
  24   4   1      238.47      247.11     27.26 o 
 -23   5   1       44.48       49.12      8.23 o 
 -21   5   1      475.64      411.02     15.05 o 
 -19   5   1      501.29      553.61     15.97 o 
 -17   5   1      503.88      528.33     14.84 o 
 -15   5   1      164.65      172.97      9.42 o 
 -13   5   1       28.08       16.89      4.98 o 
 -11   5   1        2.83        1.70      3.97 o 
  -9   5   1        8.04       15.12      4.75 o 
  -7   5   1     1222.81     1239.57     17.71 o 
  -5   5   1     2385.48     2508.68     25.61 o 
  -3   5   1     4197.32     4361.16     36.13 o 
  -1   5   1       24.43       39.66      5.01 o 
   1   5   1        0.09       -3.13      3.62 o 
   3   5   1       52.35       55.39      5.87 o 
   5   5   1        1.04        0.75      4.42 o 
   7   5   1     1528.09     1569.58     27.36 o 
   9   5   1     1164.69     1099.39     17.59 o 
  11   5   1        4.83       13.79      4.66 o 
  13   5   1        0.59        5.95      4.75 o 
  15   5   1      200.17      205.84     14.83 o 
  17   5   1      862.03      786.76     17.87 o 
  19   5   1       58.02       61.49      8.12 o 
  21   5   1        4.88        6.28      7.38 o 
  23   5   1       22.09        8.36      6.74 o 
 -22   6   1       20.19       12.12      6.86 o 
 -20   6   1      129.65      141.27     14.90 o 
 -18   6   1      190.34      234.47     11.69 o 
 -16   6   1      399.47      352.27     12.59 o 
 -14   6   1      656.05      647.47     15.88 o 
 -12   6   1      482.68      566.09     14.23 o 
 -10   6   1       27.88       13.66      5.35 o 
  -8   6   1      327.30      321.39     10.90 o 
  -6   6   1      122.95      171.73      8.26 o 
  -4   6   1     2026.07     2248.52     33.04 o 
  -2   6   1     2295.68     2320.89     29.35 o 
   0   6   1     2300.37     2266.04     25.33 o 
   2   6   1       77.23      155.66     13.04 o 
   4   6   1      498.84      505.97     12.26 o 
   6   6   1      249.03      269.86      9.73 o 
   8   6   1      881.47      926.54     16.98 o 
  10   6   1      201.51      173.11      8.94 o 
  12   6   1      292.83      298.34     11.18 o 
  14   6   1      259.41      286.90     11.42 o 
  16   6   1      627.98      685.39     17.66 o 
  18   6   1       47.45       42.06      7.33 o 
  20   6   1      126.53      115.92      9.77 o 
  22   6   1        7.29        4.09      9.81 o 
 -19   7   1        5.58        0.66      8.07 o 
 -17   7   1        3.46       -1.10      6.49 o 
 -15   7   1       50.24       48.80      8.08 o 
 -13   7   1       11.37       28.53      7.20 o 
 -11   7   1     1447.40     1453.81     23.36 o 
  -9   7   1       98.59      114.70      8.08 o 
  -7   7   1       91.14      116.90      8.13 o 
  -5   7   1     1077.64     1065.85     18.69 o 
  -3   7   1      132.59      211.31     10.01 o 
  -1   7   1     4384.08     4005.97     45.71 o 
   1   7   1      189.13      194.81      9.24 o 
   3   7   1      342.88      436.57     12.56 o 
   5   7   1     3747.31     3934.13     38.76 o 
   7   7   1      454.48      354.81     11.83 o 
   9   7   1      634.06      645.84     15.34 o 
  11   7   1      299.85      265.91     11.45 o 
  13   7   1       30.63       46.30      6.92 o 
  15   7   1      155.72      203.91     13.50 o 
  17   7   1       61.66       54.85     11.46 o 
  19   7   1        8.86       16.55      6.58 o 
 -16   8   1       23.12       16.55      7.73 o 
 -14   8   1      145.20      135.14     11.07 o 
 -12   8   1      130.98      167.19     11.99 o 
 -10   8   1       98.73      111.97     10.64 o 
  -8   8   1        0.35       -3.02      6.64 o 
  -6   8   1      113.18       94.78      9.56 o 
  -4   8   1       44.89       73.41     13.66 o 
  -2   8   1      575.33      528.70     17.01 o 
   0   8   1      299.12      375.46     15.35 o 
   2   8   1        5.07        7.61      7.12 o 
   4   8   1       33.64       35.94      9.00 o 
   6   8   1      184.60      205.91     12.95 o 
   8   8   1      297.90      339.25     32.46 o 
  10   8   1      345.24      337.50     14.91 o 
  12   8   1       13.00        7.05      6.85 o 
  14   8   1        1.44        6.72      8.08 o 
  16   8   1       34.64       22.73      7.81 o 
 -11   9   1      144.80      124.49     22.51 o 
  -9   9   1      374.73      427.53     32.46 o 
  -7   9   1      331.25      304.36     23.89 o 
  -5   9   1       37.27       29.60     10.34 o 
  -3   9   1       53.00       48.14     23.96 o 
  -1   9   1       51.43       10.93     14.78 o 
   1   9   1        6.50        9.48      9.69 o 
   3   9   1       77.62      102.74     14.32 o 
   5   9   1       97.03      101.07     13.37 o 
   7   9   1      172.55      151.83     14.85 o 
   9   9   1      102.98      148.52     15.10 o 
  11   9   1       11.54        9.87      9.68 o 
 -28   0   2      160.17      216.22     26.64 o 
 -26   0   2      494.50      489.86     34.45 o 
 -24   0   2     7642.50     7517.05    136.13 o 
 -22   0   2     7408.02     7560.70    131.23 o 
 -20   0   2      301.74      421.87     27.26 o 
 -18   0   2      253.05      322.18     21.74 o 
 -16   0   2      976.75     1076.03     35.99 o 
 -14   0   2      744.01      742.98     27.72 o 
 -12   0   2     2673.08     3082.01     55.74 o 
 -10   0   2      288.22      323.41     15.01 o 
  -8   0   2      516.19      502.41     16.08 o 
  -6   0   2     7027.30     6733.34     84.07 o 
  -4   0   2     6886.94     6922.92     82.08 o 
  -2   0   2     4159.19     3636.02     45.33 o 
   0   0   2      180.59       98.00      3.37 o 
   2   0   2     1624.57     1506.01     22.36 o 
   6   0   2    52784.41    45943.12   1438.64 o 
   8   0   2    11618.18    11847.67    144.86 o 
  10   0   2    80042.39    79303.31    926.58 o 
  12   0   2    19738.21    19015.89    230.15 o 
  14   0   2     5972.14     6287.13     99.23 o 
  16   0   2     3850.60     3669.87     72.89 o 
  18   0   2      143.31      193.86     19.45 o 
  20   0   2      516.24      494.14     28.48 o 
  22   0   2      508.13      522.47     31.08 o 
  24   0   2       52.42       52.52     15.31 o 
  26   0   2       77.79      121.89     21.13 o 
 -27   1   2       34.28       36.62     11.53 o 
 -25   1   2      501.65      468.80     23.55 o 
 -23   1   2      180.47      170.03     22.28 o 
 -21   1   2       82.67       92.01     17.76 o 
 -19   1   2     3280.96     3201.76     71.74 o 
 -17   1   2      457.40      455.47     17.27 o 
 -15   1   2      273.10      306.39     13.39 o 
 -13   1   2     1286.93     1060.74     21.98 o 
 -11   1   2     5743.24     5775.30     77.56 o 
  -9   1   2     1534.53     1590.51     23.71 o 
  -7   1   2     7646.15     7547.09     55.13 o 
  -5   1   2     1091.28     1223.94     13.31 o 
  -1   1   2     1104.79     1130.15     13.75 o 
   1   1   2     2627.84     2359.39     19.32 o 
   3   1   2     6377.19     6500.14     45.82 o 
   5   1   2    28446.12    26114.58    181.05 o 
   7   1   2      743.44      668.27     11.22 o 
   9   1   2     2228.43     2368.33     25.48 o 
  11   1   2      466.65      619.13     13.16 o 
  13   1   2      271.00      219.69     10.56 o 
  15   1   2      738.76      663.17     19.76 o 
  17   1   2        0.02        2.34      6.91 o 
  19   1   2       20.18       15.96      9.03 o 
  21   1   2     2531.97     2348.45     45.58 o 
  23   1   2       19.13       27.72      9.74 o 
  25   1   2        0.45       13.38     10.55 o 
  27   1   2       10.80        8.02     11.94 o 
 -26   2   2      287.01      352.31     32.00 o 
 -24   2   2       26.80       32.47     10.91 o 
 -22   2   2      507.36      495.67     17.41 o 
 -20   2   2      247.24      250.69     15.63 o 
 -18   2   2      356.27      343.49     16.34 o 
 -16   2   2      838.19      852.98     22.51 o 
 -14   2   2     1092.42     1104.16     20.60 o 
 -12   2   2      916.56      855.78     15.62 o 
 -10   2   2     2939.96     3039.04     30.79 o 
  -8   2   2       98.03       90.23      5.04 o 
  -6   2   2     1819.37     1620.68     15.72 o 
  -2   2   2    47431.47    44835.67    277.69 o 
   0   2   2     3874.09     3724.60     25.21 o 
   2   2   2    34024.93    31742.73    331.58 o 
   4   2   2     5485.72     5113.87     39.88 o 
   6   2   2      711.69      604.58     10.91 o 
   8   2   2      953.99      886.09     16.19 o 
  10   2   2      322.66      323.21      9.58 o 
  12   2   2       97.52      141.98      7.62 o 
  14   2   2     1076.70     1215.58     21.15 o 
  16   2   2     1422.66     1371.76     20.89 o 
  18   2   2      217.57      249.70     11.96 o 
  20   2   2     4224.23     4078.44     61.50 o 
  22   2   2     1645.78     1719.40     52.98 o 
  24   2   2      805.65      825.84     29.76 o 
  26   2   2       38.94       22.98     10.74 o 
 -25   3   2      340.97      424.44     22.38 o 
 -23   3   2       80.32       49.58     10.96 o 
 -21   3   2      437.21      419.50     29.94 o 
 -19   3   2      217.08      204.28     14.94 o 
 -17   3   2       95.67       89.70      8.37 o 
 -15   3   2      106.81      110.72     10.36 o 
 -13   3   2     5445.58     5638.59     52.30 o 
 -11   3   2     4937.13     5022.67     40.60 o 
  -9   3   2     2994.96     3144.95     28.11 o 
  -7   3   2    11367.02    11706.51     73.31 o 
  -5   3   2     6555.75     6188.41     42.38 o 
  -3   3   2    14853.73    14727.71     86.54 o 
  -1   3   2     1865.21     2133.27     18.57 o 
   1   3   2       59.98       61.11      3.63 o 
   5   3   2     1386.58     1413.29     15.61 o 
   7   3   2     4334.19     4564.60     35.52 o 
   9   3   2      523.76      394.05     10.88 o 
  11   3   2     1379.51     1299.40     20.65 o 
  13   3   2        7.05        1.69      6.86 o 
  15   3   2      404.32      403.04     14.80 o 
  17   3   2     1128.02     1132.16     22.97 o 
  19   3   2      478.89      482.13     16.97 o 
  21   3   2        0.59        2.94      8.48 o 
  23   3   2      218.25      297.12     19.20 o 
  25   3   2       21.02       17.69     11.35 o 
 -24   4   2       79.40       64.11     12.05 o 
 -22   4   2      148.50      115.19     11.23 o 
 -20   4   2     1094.96     1085.59     21.29 o 
 -18   4   2      253.45      253.66     10.77 o 
 -16   4   2        0.37        6.47      4.84 o 
 -14   4   2      925.43      894.05     16.66 o 
 -12   4   2      431.26      432.93     14.61 o 
 -10   4   2      278.25      173.73      7.48 o 
  -8   4   2       17.65       34.16      4.42 o 
  -6   4   2        2.93       -2.64      3.69 o 
  -4   4   2     2134.16     2121.42     20.95 o 
  -2   4   2     3372.07     3537.69     52.84 o 
   0   4   2     9342.69     9259.08     59.93 o 
   2   4   2      244.23      232.84      6.94 o 
   4   4   2      269.79      297.75      7.80 o 
   6   4   2        3.14       17.93      3.50 o 
   8   4   2      234.77      281.09     11.16 o 
  10   4   2        1.93       -3.72      4.00 o 
  12   4   2      935.66     1015.95     17.06 o 
  14   4   2     1773.93     1690.82     27.12 o 
  16   4   2     5674.44     5448.44     56.77 o 
  18   4   2      616.48      557.00     17.83 o 
  20   4   2     1318.12     1328.56     27.82 o 
  22   4   2      238.84      266.25     12.73 o 
  24   4   2      441.72      396.34     22.92 o 
 -23   5   2      242.27      343.81     17.21 o 
 -21   5   2      200.56      174.86     10.72 o 
 -19   5   2       23.98       41.53      6.81 o 
 -17   5   2     1123.08     1016.46     20.17 o 
 -15   5   2        2.06        8.34      5.21 o 
 -13   5   2       37.81       23.98      5.45 o 
 -11   5   2       75.24       56.97      6.04 o 
  -9   5   2        6.90       33.20      5.31 o 
  -7   5   2      449.10      565.16     12.11 o 
  -5   5   2     1188.73     1017.07     15.39 o 
  -3   5   2     2974.76     3304.31     29.86 o 
  -1   5   2      317.08      239.07      8.10 o 
   1   5   2     4965.64     5121.08     40.15 o 
   3   5   2      365.92      432.36     10.08 o 
   5   5   2     2770.34     2877.10     34.55 o 
   7   5   2     2469.35     2426.30     26.18 o 
   9   5   2     1231.14     1272.01     19.08 o 
  11   5   2       88.62       72.98      6.44 o 
  13   5   2      658.74      619.18     14.85 o 
  15   5   2      164.41      120.72      8.50 o 
  17   5   2      631.72      602.81     15.95 o 
  19   5   2      315.13      368.49     16.34 o 
  21   5   2      258.71      290.17     13.41 o 
  23   5   2       92.04       58.03      8.60 o 
 -22   6   2      576.30      540.66     19.97 o 
 -20   6   2      202.88      216.77     13.49 o 
 -18   6   2      245.38      263.27     12.33 o 
 -16   6   2      166.47      144.40     11.10 o 
 -14   6   2      178.14      208.31     10.14 o 
 -12   6   2      123.36      133.35     11.25 o 
 -10   6   2       14.26        1.45      8.29 o 
  -8   6   2       87.60      122.29      7.78 o 
  -6   6   2      119.84      110.32      7.09 o 
  -4   6   2       24.80       14.38      4.98 o 
  -2   6   2      447.25      429.19     11.16 o 
   0   6   2      357.12      329.28     10.03 o 
   2   6   2       34.67       32.01      5.77 o 
   4   6   2     2556.71     2565.83     27.75 o 
   6   6   2       13.03        7.93      4.65 o 
   8   6   2        0.41       -1.21      5.69 o 
  10   6   2        0.01        9.78      4.97 o 
  12   6   2      624.29      621.48     15.09 o 
  14   6   2       26.92       38.84      6.53 o 
  16   6   2      367.79      344.43     13.08 o 
  18   6   2       56.97       71.84      8.31 o 
  20   6   2       96.63      128.99      9.96 o 
  22   6   2       57.37       46.39      8.22 o 
 -19   7   2       36.94       35.48     11.89 o 
 -17   7   2      196.87      209.40     13.12 o 
 -15   7   2        1.50        4.53      6.33 o 
 -13   7   2      483.28      510.81     23.89 o 
 -11   7   2       89.51      102.17      9.79 o 
  -9   7   2      354.94      361.64     14.05 o 
  -7   7   2      910.29      820.00     20.00 o 
  -5   7   2      641.52      660.31     18.99 o 
  -3   7   2      203.66      216.96      9.40 o 
  -1   7   2       72.81      107.07      7.85 o 
   1   7   2      768.98      739.12     15.46 o 
   3   7   2        2.71        2.75      5.33 o 
   5   7   2        0.45        8.05      5.51 o 
   7   7   2        2.87        3.89      5.68 o 
   9   7   2       15.20       17.71      5.69 o 
  11   7   2      975.14      987.04     19.64 o 
  13   7   2        8.02        6.44      5.86 o 
  15   7   2      130.99      138.36      9.56 o 
  17   7   2      387.30      393.39     14.40 o 
  19   7   2       70.01       42.03      7.54 o 
 -16   8   2       72.69       99.01     16.00 o 
 -14   8   2       17.59       12.12      9.31 o 
 -12   8   2      404.25      489.99     25.80 o 
 -10   8   2      172.72      180.06     18.16 o 
  -8   8   2     1744.87     1812.37     60.64 o 
  -6   8   2       31.57       20.20      7.35 o 
  -4   8   2      219.57      274.35     13.43 o 
  -2   8   2      580.91      589.10     18.03 o 
   0   8   2     1085.19     1144.20     40.56 o 
   2   8   2      366.18      307.36     14.00 o 
   4   8   2       42.02       27.48      8.21 o 
   6   8   2      596.94      578.00     33.80 o 
   8   8   2       45.57       64.94      9.24 o 
  10   8   2        6.20       36.09      8.55 o 
  12   8   2      229.90      233.32     14.02 o 
  14   8   2      205.28      237.27     17.53 o 
  16   8   2       23.84       38.24     15.01 o 
 -11   9   2       68.14       95.41     13.28 o 
  -9   9   2      377.70      327.77     25.96 o 
  -7   9   2        2.68       -2.30      8.12 o 
  -5   9   2      148.86      105.81     20.21 o 
  -3   9   2       77.00       83.00     18.68 o 
  -1   9   2      118.48      105.16     13.58 o 
   1   9   2       84.19       95.21     16.31 o 
   3   9   2      624.60      597.33     25.17 o 
   5   9   2      379.08      435.94     21.52 o 
   7   9   2       17.04       23.27     10.18 o 
   9   9   2       37.38       50.30     21.67 o 
 -27   1   3      977.45     1087.00     35.35 o 
 -25   1   3       50.27       37.95     17.30 o 
 -23   1   3     2308.21     2195.41     45.31 o 
 -21   1   3      596.93      616.07     25.88 o 
 -19   1   3     8772.87     8784.61    129.93 o 
 -17   1   3      149.17      153.79     11.37 o 
 -15   1   3     5578.73     5371.80     62.91 o 
 -13   1   3     1399.27     1304.17     24.85 o 
 -11   1   3      405.61      423.93     12.67 o 
  -9   1   3      375.57      509.77      9.28 o 
  -7   1   3      283.70      251.60      6.08 o 
  -5   1   3    40798.95    36879.68    213.65 o 
  -3   1   3    49305.64    48233.98    326.04 o 
  -1   1   3      301.13      221.76      7.30 o 
   3   1   3    34171.30    31870.22    211.73 o 
   5   1   3     6765.24     6240.49     40.24 o 
   7   1   3     2984.59     2883.27     27.78 o 
   9   1   3     3709.08     3888.36     36.42 o 
  11   1   3     8879.66     9459.29     73.99 o 
  13   1   3      402.57      305.68     14.36 o 
  15   1   3     3344.13     3823.25     52.08 o 
  17   1   3       15.67       58.72     44.56 o 
  19   1   3      925.53      894.89     26.35 o 
  21   1   3      630.54      607.89     25.80 o 
  23   1   3       83.06       79.52     16.00 o 
  25   1   3      446.95      470.40     49.61 o 
  27   1   3       37.60       52.11     13.43 o 
 -26   2   3      106.13      102.81     14.94 o 
 -24   2   3       72.84       56.02     11.22 o 
 -22   2   3     1262.82     1261.71     32.69 o 
 -20   2   3      204.23      203.95     19.75 o 
 -18   2   3     1654.36     1791.49     37.29 o 
 -16   2   3       76.97       81.63     12.79 o 
 -14   2   3     1567.87     1511.63     35.37 o 
 -12   2   3       17.24        3.04      3.71 o 
 -10   2   3      163.88      198.05      5.73 o 
  -8   2   3      615.55      504.67      7.84 o 
  -6   2   3     4978.82     4422.50     27.73 o 
  -4   2   3    16328.36    16440.47     83.97 o 
  -2   2   3    51171.82    48896.46    282.21 o 
   0   2   3    23393.88    21880.17    138.62 o 
   2   2   3    11038.95    10464.50     61.95 o 
   4   2   3     4472.89     4692.07     37.61 o 
   6   2   3     1411.93     1432.86     21.83 o 
   8   2   3     3651.28     3818.94     35.62 o 
  10   2   3      136.59       93.57      6.46 o 
  12   2   3     6003.87     6294.68     55.72 o 
  14   2   3      391.89      367.27     10.55 o 
  16   2   3       55.40       61.03     12.58 o 
  18   2   3      269.50      269.44     12.64 o 
  20   2   3      217.97      240.15     16.78 o 
  22   2   3       15.44        5.18      9.74 o 
  24   2   3        6.70        8.14     12.02 o 
  26   2   3      123.32      147.69     16.92 o 
 -25   3   3      328.23      273.08     19.64 o 
 -23   3   3     1334.10     1282.90     34.26 o 
 -21   3   3       66.62       53.03     10.31 o 
 -19   3   3       10.99       11.61      8.50 o 
 -17   3   3      833.47      803.79     18.69 o 
 -15   3   3      519.40      502.45     14.10 o 
 -13   3   3      679.68      733.55     13.89 o 
 -11   3   3     4230.05     4448.76     37.10 o 
  -9   3   3      219.05      163.29      7.29 o 
  -7   3   3       13.82        6.53      3.27 o 
  -5   3   3     2665.79     2809.87     23.59 o 
  -3   3   3     1916.46     2134.21     24.82 o 
  -1   3   3      929.54      886.96     10.72 o 
   1   3   3    10506.28    10068.71     61.61 o 
   3   3   3      531.11      580.23     10.95 o 
   5   3   3     8719.28     8579.45     55.92 o 
   7   3   3     1793.07     1736.88     21.80 o 
   9   3   3     1250.59     1257.68     21.03 o 
  11   3   3        0.36        2.68      4.73 o 
  13   3   3      566.53      562.36     14.69 o 
  15   3   3      981.84     1023.32     20.88 o 
  17   3   3        3.51        1.12      9.50 o 
  19   3   3       60.51       88.23      9.80 o 
  21   3   3     1490.50     1547.98     30.51 o 
  23   3   3       25.48        7.48      9.25 o 
  25   3   3       43.37       37.86     10.96 o 
 -24   4   3       54.83       82.78     26.37 o 
 -22   4   3       69.02       68.00      9.66 o 
 -20   4   3      239.25      236.66     15.11 o 
 -18   4   3      275.17      271.94     11.02 o 
 -16   4   3      854.05      843.45     17.15 o 
 -14   4   3       18.48       13.06      5.56 o 
 -12   4   3      194.49      177.06      7.97 o 
 -10   4   3        1.73        5.42      3.79 o 
  -8   4   3     8787.91     9235.97     62.78 o 
  -6   4   3    29763.91    30150.85    171.49 o 
  -4   4   3      230.03      271.07      7.49 o 
  -2   4   3        2.66       14.24      7.96 o 
   0   4   3     2325.69     2369.56     21.83 o 
   2   4   3        4.37       -3.29      3.67 o 
   4   4   3     8456.06     8298.58     55.95 o 
   6   4   3     2873.42     2800.99     26.41 o 
   8   4   3       37.41       47.11      4.68 o 
  10   4   3     1383.93     1293.73     18.58 o 
  12   4   3       63.60       61.23      8.11 o 
  14   4   3      132.62      155.93     10.14 o 
  16   4   3     9036.90     9110.93     81.46 o 
  18   4   3     4748.34     4641.09     53.58 o 
  20   4   3       33.48       50.50      8.37 o 
  22   4   3       12.68        7.59      7.84 o 
  24   4   3       63.45       63.75      9.83 o 
 -23   5   3      480.94      493.01     19.42 o 
 -21   5   3        5.43        3.45      5.64 o 
 -19   5   3        2.56       -4.76      5.53 o 
 -17   5   3      719.03      765.18     17.28 o 
 -15   5   3       23.82       19.25      5.46 o 
 -13   5   3      214.26      223.43     14.01 o 
 -11   5   3      603.29      662.81     14.23 o 
  -9   5   3       55.55       36.55      5.19 o 
  -7   5   3     1386.44     1328.71     18.32 o 
  -5   5   3      217.28      230.81      8.23 o 
  -3   5   3       92.03      176.07      7.22 o 
  -1   5   3      796.99      854.88     15.14 o 
   1   5   3     3096.37     2992.99     34.78 o 
   3   5   3     1150.86     1247.42     16.87 o 
   5   5   3      289.74      354.27      9.67 o 
   7   5   3       17.51       10.42      4.59 o 
   9   5   3      722.44      723.84     15.58 o 
  11   5   3      131.19      132.20      7.79 o 
  13   5   3      711.09      706.18     15.76 o 
  15   5   3       10.27       15.82      5.91 o 
  17   5   3       59.06       61.82      7.34 o 
  19   5   3        0.00        0.88      5.83 o 
  21   5   3      368.94      418.88     15.00 o 
  23   5   3       62.91       85.69      8.67 o 
 -22   6   3        9.22        8.89      7.68 o 
 -20   6   3      646.28      645.19     20.80 o 
 -18   6   3      197.63      165.25     11.72 o 
 -16   6   3      195.17      202.78     16.49 o 
 -14   6   3      250.12      239.73     10.89 o 
 -12   6   3       15.15       13.41      5.71 o 
 -10   6   3      146.41      214.57      9.67 o 
  -8   6   3      328.25      308.99     10.47 o 
  -6   6   3     2368.08     2447.61     27.13 o 
  -4   6   3        1.03       -6.05      4.04 o 
  -2   6   3       30.36       68.33      9.51 o 
   0   6   3      296.42      274.84     11.04 o 
   2   6   3     1012.95      937.14     15.81 o 
   4   6   3      347.65      330.87     10.24 o 
   6   6   3      163.37      168.19      8.34 o 
   8   6   3      606.97      638.59     14.28 o 
  10   6   3      129.23      139.06      8.42 o 
  12   6   3        2.59       -7.70      5.13 o 
  14   6   3        3.24        8.54      5.62 o 
  16   6   3      540.82      572.77     16.11 o 
  18   6   3      190.77      194.94     12.78 o 
  20   6   3      233.14      289.32     13.31 o 
 -19   7   3      177.40      257.51     18.98 o 
 -17   7   3        4.51        8.65      8.55 o 
 -15   7   3       22.73        4.83      8.74 o 
 -13   7   3      413.26      416.08     15.65 o 
 -11   7   3      152.11      177.65     11.16 o 
  -9   7   3      108.73      111.12      9.40 o 
  -7   7   3        6.67       14.57      6.64 o 
  -5   7   3       74.37       61.59      7.87 o 
  -3   7   3        0.20        0.19      5.95 o 
  -1   7   3      347.33      355.93     13.71 o 
   1   7   3      540.03      533.82     16.71 o 
   3   7   3      209.14      187.68     11.16 o 
   5   7   3     1799.12     1896.70     25.22 o 
   7   7   3       71.84       83.47      7.35 o 
   9   7   3      233.52      255.12     10.77 o 
  11   7   3      138.05      164.66     13.37 o 
  13   7   3     1026.62     1017.53     34.46 o 
  15   7   3       53.73       68.97      9.52 o 
  17   7   3      106.96       75.59      8.51 o 
  19   7   3        0.15        5.55     11.23 o 
 -16   8   3      166.31      185.95     20.44 o 
 -14   8   3       68.88       55.95     14.55 o 
 -12   8   3      105.60       98.16     23.12 o 
 -10   8   3      227.38      236.30     17.46 o 
  -8   8   3       51.39       79.33     11.09 o 
  -6   8   3       16.21       21.14      8.83 o 
  -4   8   3        8.60        5.00      7.57 o 
  -2   8   3       52.52       52.61      8.70 o 
   0   8   3       15.15        4.14      7.01 o 
   2   8   3      335.57      301.54     13.75 o 
   4   8   3       49.84       62.84      8.62 o 
   6   8   3       25.79       27.03      7.89 o 
   8   8   3       30.93       32.33      8.81 o 
  10   8   3      647.62      557.56     29.59 o 
  12   8   3       74.45       90.77     10.52 o 
  14   8   3       33.05       43.14     15.44 o 
  -9   9   3       11.87       21.96      9.67 o 
  -7   9   3       32.24       40.87     17.99 o 
  -5   9   3      342.27      276.24     17.55 o 
  -3   9   3       88.35       84.18     12.30 o 
  -1   9   3       60.70       73.11     14.39 o 
   1   9   3      407.44      438.54     21.40 o 
   3   9   3      259.93      284.97     27.56 o 
   5   9   3        7.54        4.91      9.36 o 
   7   9   3       47.69       59.42     12.51 o 
   9   9   3      332.12      364.01     21.25 o 
 -28   0   4       98.59      122.35     22.97 o 
 -26   0   4      132.96      111.94     20.52 o 
 -24   0   4     2485.59     2410.69     69.21 o 
 -22   0   4       71.82       99.07     17.76 o 
 -20   0   4     1192.20     1320.73     45.33 o 
 -18   0   4    14755.25    15040.69    203.81 o 
 -16   0   4       18.48        5.67      7.50 o 
 -14   0   4      640.21      763.19     27.10 o 
 -12   0   4     4065.80     4105.97     67.53 o 
 -10   0   4      920.85      878.04     24.19 o 
  -8   0   4     1181.37     1064.39     24.50 o 
  -6   0   4    16624.53    15459.04    175.94 o 
  -4   0   4    55041.28    53025.32    614.50 o 
   2   0   4    13632.92    12438.33    121.20 o 
   4   0   4     1455.28     1718.94     17.02 o 
   6   0   4      430.84      343.20      7.66 o 
   8   0   4    13519.90    13508.27    115.86 o 
  10   0   4     8333.38     8299.38    113.62 o 
  12   0   4     2489.91     2502.26     52.37 o 
  14   0   4     1713.34     1875.51     47.16 o 
  16   0   4     1188.39     1340.79     41.96 o 
  18   0   4       85.18       93.87     15.62 o 
  20   0   4     1887.81     1992.35     58.34 o 
  22   0   4       84.40       77.64     17.15 o 
  24   0   4       73.31       96.62     19.29 o 
  26   0   4      109.03      108.72     19.91 o 
 -27   1   4        0.14        2.53      9.33 o 
 -25   1   4       22.70       40.28     11.64 o 
 -23   1   4      160.89      226.64     16.72 o 
 -21   1   4      240.04      267.54     13.76 o 
 -19   1   4      445.89      387.29     17.05 o 
 -17   1   4      247.89      240.98     13.86 o 
 -15   1   4        2.01       -0.05      5.14 o 
 -13   1   4     1355.74     1327.56     28.25 o 
 -11   1   4     2493.62     2545.01     26.36 o 
  -9   1   4      518.43      642.68     10.87 o 
  -7   1   4     3179.75     3234.76     30.30 o 
  -5   1   4     1436.43     1486.99     13.39 o 
  -3   1   4    12550.00    12696.88     73.02 o 
  -1   1   4     9476.57    10344.71     70.27 o 
   1   1   4    10289.81     9724.22     57.60 o 
   3   1   4       17.95       27.88      2.31 o 
   5   1   4     9667.83     9303.75     56.67 o 
   7   1   4      244.34      223.08      7.06 o 
   9   1   4     3411.33     3770.46     40.13 o 
  11   1   4     5144.62     4956.72     46.00 o 
  13   1   4     7120.47     7639.35     79.43 o 
  15   1   4      649.65      495.85     14.30 o 
  17   1   4       15.44       15.28      9.57 o 
  19   1   4        0.37       27.41      9.23 o 
  21   1   4     3745.29     3560.12     58.74 o 
  23   1   4        0.02      -10.54      7.03 o 
  25   1   4       97.19       70.68     13.34 o 
  27   1   4      324.80      358.85     40.58 o 
 -26   2   4      926.71      877.83     31.39 o 
 -24   2   4       25.72       34.34      8.14 o 
 -22   2   4      448.88      395.06     19.49 o 
 -20   2   4      389.17      471.41     28.25 o 
 -18   2   4     1050.38      886.73     24.85 o 
 -16   2   4      235.53      230.80     12.59 o 
 -14   2   4       16.01       21.08      5.65 o 
 -12   2   4        0.00        1.32      3.35 o 
 -10   2   4    14560.77    14801.53     91.55 o 
  -8   2   4     1447.22     1512.69     13.92 o 
  -6   2   4     3621.85     3467.64     23.15 o 
  -4   2   4     1092.45     1022.84     10.43 o 
  -2   2   4      301.78      300.47      8.71 o 
   0   2   4    24105.03    22471.97    202.22 o 
   2   2   4    67451.73    61716.48    789.67 o 
   4   2   4    10134.91    10034.87     70.95 o 
   6   2   4     1518.75     1583.55     15.39 o 
   8   2   4    19051.87    19014.75    129.58 o 
  10   2   4    12677.82    12377.50     91.77 o 
  12   2   4     4207.18     4236.13     43.30 o 
  14   2   4     1656.93     1812.61     27.30 o 
  16   2   4      137.69      169.79      9.87 o 
  18   2   4     1085.65     1043.21     22.99 o 
  20   2   4        1.82       -0.32      7.19 o 
  22   2   4       67.32       55.13     10.55 o 
  24   2   4     1191.11     1226.27     36.60 o 
  26   2   4       15.47       20.60     10.34 o 
 -25   3   4      542.40      487.54     23.50 o 
 -23   3   4        0.69       -2.85      7.84 o 
 -21   3   4      690.94      757.16     27.72 o 
 -19   3   4      230.67      268.84     15.80 o 
 -17   3   4      819.46      805.21     37.52 o 
 -15   3   4      682.72      637.73     13.70 o 
 -13   3   4      580.47      551.28     12.05 o 
 -11   3   4      528.70      537.48      9.13 o 
  -9   3   4     2197.29     2035.21     18.03 o 
  -7   3   4    19487.07    20643.90    122.18 o 
  -5   3   4       75.71      118.74      9.22 o 
  -3   3   4       12.14        4.53      2.73 o 
  -1   3   4     8958.89     8856.70     54.97 o 
   1   3   4     5217.20     5423.11     36.82 o 
   3   3   4        0.58       14.21      3.61 o 
   5   3   4     8939.42     8778.10     58.31 o 
   7   3   4     2778.99     2600.99     28.46 o 
   9   3   4      565.67      613.83     13.62 o 
  11   3   4      693.78      617.09     14.59 o 
  13   3   4     1760.64     1748.07     26.35 o 
  15   3   4      800.09      729.51     17.85 o 
  17   3   4     1409.90     1365.00     26.03 o 
  19   3   4       82.48       90.69      9.65 o 
  21   3   4     2904.28     2795.76     42.42 o 
  23   3   4      216.36      243.19     27.72 o 
  25   3   4      193.11      166.52     17.20 o 
 -24   4   4       20.24       12.09      7.86 o 
 -22   4   4      169.80      211.04     13.49 o 
 -20   4   4       34.46       28.96      7.77 o 
 -18   4   4     1352.57     1495.51     23.73 o 
 -16   4   4      258.48      255.52     10.02 o 
 -14   4   4       33.58       32.39      5.03 o 
 -12   4   4      443.74      417.79     11.09 o 
 -10   4   4     4558.05     4535.07     38.19 o 
  -8   4   4      746.48      650.79     13.35 o 
  -6   4   4     2940.06     2949.30     26.69 o 
  -4   4   4       48.16      108.52      6.07 o 
  -2   4   4      196.24      198.31      6.26 o 
   0   4   4      492.00      576.67     38.04 o 
   2   4   4     7108.98     6961.25     47.84 o 
   4   4   4       48.19       71.34      4.85 o 
   6   4   4      421.75      368.11      9.03 o 
   8   4   4      829.52      848.93     14.12 o 
  10   4   4      281.00      275.58      9.13 o 
  12   4   4     2924.17     3110.27     37.31 o 
  14   4   4        7.89        1.99      5.84 o 
  16   4   4      297.41      280.83     13.63 o 
  18   4   4     1902.50     1892.35     32.04 o 
  20   4   4      891.07      922.58     24.05 o 
  22   4   4      189.50      223.17     14.16 o 
  24   4   4       11.11        2.83      6.98 o 
 -23   5   4      132.29      109.54     14.38 o 
 -21   5   4      131.99       96.74     13.69 o 
 -19   5   4      103.87       80.71      7.93 o 
 -17   5   4      980.63     1027.42     20.08 o 
 -15   5   4      884.16      947.93     18.17 o 
 -13   5   4      864.34      993.78     24.21 o 
 -11   5   4      236.19      195.01      9.70 o 
  -9   5   4      850.71      753.19     14.23 o 
  -7   5   4     3248.99     3160.49     30.19 o 
  -5   5   4     2037.05     2143.41     22.83 o 
  -3   5   4      206.63      200.20      7.43 o 
  -1   5   4     1691.32     1815.63     20.20 o 
   1   5   4      845.41      803.93     13.14 o 
   3   5   4     3636.12     3563.43     31.49 o 
   5   5   4     2980.79     3117.66     29.57 o 
   7   5   4     2576.08     2524.47     26.97 o 
   9   5   4     1211.91     1279.62     19.16 o 
  11   5   4     1043.69     1124.50     18.90 o 
  13   5   4      284.25      322.26     11.80 o 
  15   5   4      194.03      191.81     10.26 o 
  17   5   4       46.89       53.46      7.08 o 
  19   5   4       69.32       59.90     11.67 o 
  21   5   4        5.22        4.46      5.80 o 
  23   5   4      123.00      134.99     10.69 o 
 -22   6   4       79.59       53.49     12.42 o 
 -20   6   4      340.75      302.96     24.04 o 
 -18   6   4       10.59       23.91      7.64 o 
 -16   6   4      306.00      296.92     13.49 o 
 -14   6   4      356.73      362.48     13.98 o 
 -12   6   4     1292.93     1163.61     32.38 o 
 -10   6   4      267.44      279.95     12.38 o 
  -8   6   4     1212.80     1077.11     21.22 o 
  -6   6   4      457.14      429.30     13.69 o 
  -4   6   4      148.73      145.48      7.56 o 
  -2   6   4       58.74       51.99      5.62 o 
   0   6   4      619.50      613.71     12.67 o 
   2   6   4      528.75      520.67     12.04 o 
   4   6   4      315.92      437.22     14.02 o 
   6   6   4      543.85      496.67     12.35 o 
   8   6   4      238.58      291.26     10.55 o 
  10   6   4     1132.90     1205.12     20.13 o 
  12   6   4     1481.58     1570.44     32.53 o 
  14   6   4     5151.20     5070.27     58.14 o 
  16   6   4        7.64        2.00      5.69 o 
  18   6   4      307.95      323.69     13.49 o 
  20   6   4       15.43       28.94      7.43 o 
 -19   7   4       74.85       88.32     13.71 o 
 -17   7   4       21.36       12.90     13.93 o 
 -15   7   4      209.64      227.33     19.37 o 
 -13   7   4      146.38      122.48     12.18 o 
 -11   7   4      118.04      113.88     11.77 o 
  -9   7   4        2.69        9.28      7.52 o 
  -7   7   4      155.34      136.48     20.04 o 
  -5   7   4       69.48       71.26     14.05 o 
  -3   7   4      386.16      420.44     14.79 o 
  -1   7   4       63.94       54.11      7.79 o 
   1   7   4      395.34      408.27     15.53 o 
   3   7   4      148.11      144.92     14.23 o 
   5   7   4      969.30     1074.06     23.00 o 
   7   7   4        6.23        3.31      6.99 o 
   9   7   4      707.53      749.53     20.35 o 
  11   7   4      159.54      161.16     16.80 o 
  13   7   4       42.28       55.42      9.29 o 
  15   7   4        0.86        7.91      6.36 o 
  17   7   4       60.16      107.07     10.33 o 
  19   7   4        1.61        6.70      7.20 o 
 -14   8   4      789.22      736.68     27.69 o 
 -12   8   4      446.25      495.82     24.50 o 
 -10   8   4       77.20       77.51     13.55 o 
  -8   8   4        4.89       20.37      9.72 o 
  -6   8   4     1005.57     1064.09     30.25 o 
  -4   8   4      127.38      139.42     13.27 o 
  -2   8   4       58.65       64.94     11.18 o 
   0   8   4     1610.49     1735.85     57.12 o 
   2   8   4       66.75       53.27     10.87 o 
   4   8   4      114.68      117.64     10.52 o 
   6   8   4      180.32      190.59     12.07 o 
   8   8   4       89.58      112.34     10.87 o 
  10   8   4       12.18       11.29      7.78 o 
  12   8   4        0.09       10.99      7.84 o 
  14   8   4       10.57       23.62     10.19 o 
  -9   9   4        9.40        9.11     18.30 o 
  -7   9   4      180.52      215.18     16.45 o 
  -5   9   4       16.88       10.54      8.45 o 
  -3   9   4       41.91       88.96     31.85 o 
  -1   9   4       24.97       59.86     11.99 o 
   1   9   4      100.42      107.87     19.37 o 
   3   9   4       39.22       43.60     11.05 o 
   5   9   4       50.68       65.15     12.13 o 
   7   9   4       33.19       37.96     10.86 o 
   9   9   4      232.79      180.84     24.81 o 
 -27   1   5     1432.13     1404.03     39.89 o 
 -25   1   5       45.29       60.23     17.38 o 
 -23   1   5      204.25      190.79     15.75 o 
 -21   1   5      132.65      103.47     12.38 o 
 -19   1   5       37.34       33.64      9.26 o 
 -17   1   5     4140.93     4316.15     57.12 o 
 -15   1   5     4639.85     4636.37     44.02 o 
 -13   1   5     3738.32     3880.14     37.47 o 
 -11   1   5     4834.76     4808.03     36.25 o 
  -9   1   5     8465.29     9392.38     71.29 o 
  -7   1   5    48280.89    45196.41    487.71 o 
  -5   1   5     2438.07     2468.70     19.45 o 
  -3   1   5    14288.58    13895.45     79.93 o 
   1   1   5     1750.47     1812.46     14.09 o 
   5   1   5      265.78      311.46      5.93 o 
   7   1   5     6530.06     6081.61     41.59 o 
   9   1   5    25270.19    26436.50    150.77 o 
  11   1   5     2114.36     2582.36     30.25 o 
  13   1   5      456.51      445.95     12.75 o 
  15   1   5     6407.40     6733.87     62.79 o 
  17   1   5      812.25      802.36     24.11 o 
  19   1   5     1523.27     1488.78     34.80 o 
  21   1   5     1991.61     1740.79     87.90 o 
  23   1   5       23.92       14.52      9.56 o 
  25   1   5       67.10       64.72     12.03 o 
  27   1   5      419.96      417.11     25.65 o 
 -26   2   5     1165.53     1136.95     64.62 o 
 -24   2   5      251.30      278.84     32.08 o 
 -22   2   5      658.54      704.06     24.69 o 
 -20   2   5       46.60       45.39      9.63 o 
 -18   2   5     8005.94     7777.81     87.15 o 
 -16   2   5       61.64       53.34      8.22 o 
 -14   2   5       34.62       34.05      6.82 o 
 -12   2   5     1411.56     1634.52     20.52 o 
 -10   2   5    15184.12    15879.67     95.67 o 
  -8   2   5     5863.08     6000.28     47.67 o 
  -6   2   5       48.71       58.59      3.08 o 
  -4   2   5    57463.06    55279.66    435.61 o 
  -2   2   5      337.36      418.05      8.96 o 
   0   2   5    11440.72    11755.83     97.32 o 
   2   2   5     8372.19     7823.10     48.30 o 
   4   2   5     1370.70     1524.26     17.58 o 
   6   2   5     3124.12     3074.56     24.75 o 
   8   2   5    11916.59    12118.63    139.71 o 
  10   2   5     3035.84     2858.20     32.14 o 
  12   2   5     1270.76     1259.89     21.31 o 
  14   2   5        1.46       -0.21      4.54 o 
  16   2   5      498.22      544.73     15.92 o 
  18   2   5     2791.29     2731.07     38.30 o 
  20   2   5        3.19       22.64     10.00 o 
  22   2   5      148.41      150.46     15.10 o 
  24   2   5      211.51      204.87     24.81 o 
  26   2   5       12.22       10.91     21.97 o 
 -25   3   5      441.21      471.94     22.71 o 
 -23   3   5       70.36       56.23     10.81 o 
 -21   3   5      143.94      153.79     13.20 o 
 -19   3   5      393.37      436.21     29.78 o 
 -17   3   5      103.20       91.22      8.38 o 
 -15   3   5      879.70      927.80     20.10 o 
 -13   3   5     3983.60     4092.12     36.48 o 
 -11   3   5        1.75       -2.75      2.51 o 
  -9   3   5      883.97      932.31     11.63 o 
  -7   3   5     7726.14     7729.53     45.96 o 
  -5   3   5     3225.15     3231.35     22.97 o 
  -3   3   5     2661.62     3054.19     23.52 o 
  -1   3   5     2921.50     3094.07     46.19 o 
   1   3   5    21393.19    20916.93    183.67 o 
   3   3   5       53.03       67.66      8.35 o 
   5   3   5    18923.23    18721.32    109.89 o 
   7   3   5     5636.40     5547.38     46.13 o 
   9   3   5     1627.88     1685.15     27.03 o 
  11   3   5     2918.25     3001.17     34.48 o 
  13   3   5     5941.42     5793.84     55.78 o 
  15   3   5     1808.05     1752.85     52.69 o 
  17   3   5        1.89        0.71      5.91 o 
  19   3   5      800.06      846.15     32.62 o 
  21   3   5      603.74      611.01     20.11 o 
  23   3   5      670.64      655.16     27.17 o 
  25   3   5        1.15       25.03     12.48 o 
 -24   4   5       77.17       87.78     11.96 o 
 -22   4   5       87.40      105.47     10.48 o 
 -20   4   5      125.91      125.69     10.68 o 
 -18   4   5       89.14       73.73      8.57 o 
 -16   4   5      178.95      179.83      8.98 o 
 -14   4   5      396.79      388.76     11.25 o 
 -12   4   5      796.63      853.99     15.41 o 
 -10   4   5      762.74      823.86     14.01 o 
  -8   4   5     1642.64     1601.31     18.96 o 
  -6   4   5    10849.41    11101.94     71.01 o 
  -4   4   5     2030.31     1995.70     19.80 o 
  -2   4   5     7496.35     7721.69     69.47 o 
   0   4   5     3277.73     3474.18     27.92 o 
   2   4   5     3787.60     3831.41     30.45 o 
   4   4   5     3140.16     3068.12     27.06 o 
   6   4   5     1130.29     1231.07     16.33 o 
   8   4   5        3.81        6.06      3.73 o 
  10   4   5     1657.51     1647.84     21.44 o 
  12   4   5     1728.27     1633.76     26.11 o 
  14   4   5     1623.36     1636.22     31.27 o 
  16   4   5     1838.71     1949.66     31.51 o 
  18   4   5       27.65       24.32      8.99 o 
  20   4   5     1380.03     1391.38     29.45 o 
  22   4   5       87.98       73.75     10.08 o 
  24   4   5      304.78      375.15     19.31 o 
 -23   5   5       24.56       28.29     23.81 o 
 -21   5   5       22.66       17.60      9.93 o 
 -19   5   5      113.76      105.64     10.35 o 
 -17   5   5      430.25      460.26     13.87 o 
 -15   5   5       20.08        5.64      4.53 o 
 -13   5   5     1450.59     1488.94     21.84 o 
 -11   5   5     1241.84     1183.75     24.38 o 
  -9   5   5     1142.40     1139.75     17.30 o 
  -7   5   5     1595.02     1648.10     20.24 o 
  -5   5   5       27.47       30.18      4.71 o 
  -3   5   5     3630.60     3550.24     32.16 o 
  -1   5   5      796.96      774.40     12.55 o 
   1   5   5      722.26      857.75     13.39 o 
   3   5   5     3732.03     3674.92     32.07 o 
   5   5   5     1348.33     1404.20     18.52 o 
   7   5   5      830.12      831.42     14.86 o 
   9   5   5        2.11        0.83      4.28 o 
  11   5   5        0.74        4.33      7.17 o 
  13   5   5     7625.53     7485.34     60.86 o 
  15   5   5      619.85      633.19     16.08 o 
  17   5   5       80.39       68.98     10.63 o 
  19   5   5        2.64       -6.85      5.80 o 
  21   5   5        1.77       -1.78      6.36 o 
  23   5   5        5.54       12.85      7.93 o 
 -20   6   5      525.93      493.79     23.54 o 
 -18   6   5        1.10        9.93      9.45 o 
 -16   6   5      964.56     1003.30     30.38 o 
 -14   6   5       29.68       18.48      8.09 o 
 -12   6   5        1.08       -5.56      7.45 o 
 -10   6   5      114.79       95.00      8.54 o 
  -8   6   5      614.67      514.55     15.14 o 
  -6   6   5      391.37      352.46     20.09 o 
  -4   6   5      698.47      745.96     18.14 o 
  -2   6   5      105.56      143.50     15.88 o 
   0   6   5      936.00      917.86     35.19 o 
   2   6   5      399.04      384.92     13.56 o 
   4   6   5      260.75      305.04      9.74 o 
   6   6   5     1659.54     1610.71     21.63 o 
   8   6   5      143.15      131.39     11.80 o 
  10   6   5      126.58       95.08     10.96 o 
  12   6   5     2345.33     2261.69     29.35 o 
  14   6   5     3424.32     3522.58     39.94 o 
  16   6   5       14.28       23.25      6.43 o 
  18   6   5        1.38        4.58      6.00 o 
  20   6   5      239.43      271.95     13.24 o 
 -19   7   5      230.21      224.67     18.46 o 
 -17   7   5     1125.70     1221.69     35.55 o 
 -15   7   5        9.60        0.31      8.76 o 
 -13   7   5      264.91      319.93     18.20 o 
 -11   7   5      302.20      305.59     17.68 o 
  -9   7   5     1803.86     1837.90     62.17 o 
  -7   7   5      695.15      660.36     27.72 o 
  -5   7   5        8.36       -1.02      6.21 o 
  -3   7   5      179.92      159.71     12.82 o 
  -1   7   5     1154.92     1188.07     23.50 o 
   1   7   5       56.69       35.16      7.84 o 
   3   7   5     1412.09     1458.46     29.83 o 
   5   7   5      906.33      929.77     21.62 o 
   7   7   5        0.91        0.86      6.48 o 
   9   7   5      644.84      639.94     18.96 o 
  11   7   5      718.13      758.48     21.29 o 
  13   7   5     1388.42     1462.03     30.15 o 
  15   7   5        9.31       12.27      8.05 o 
  17   7   5       70.89       88.60     10.47 o 
 -14   8   5        1.16        0.91      8.18 o 
 -12   8   5      821.45      794.05     28.59 o 
 -10   8   5       23.79       11.48     13.86 o 
  -8   8   5      377.36      383.48     19.45 o 
  -6   8   5       95.35      132.93     25.34 o 
  -4   8   5        0.42      -15.16     10.11 o 
  -2   8   5        1.60        7.84      8.42 o 
   0   8   5      359.65      358.76     19.16 o 
   2   8   5      100.08      135.14     15.39 o 
   4   8   5        5.44        9.14     14.70 o 
   6   8   5        3.85       27.30      9.47 o 
   8   8   5      184.25      223.61     13.58 o 
  10   8   5      630.97      617.31     19.86 o 
  12   8   5      126.76      107.79     14.15 o 
  14   8   5       90.31      130.58     11.97 o 
  -9   9   5      139.78      163.75     41.04 o 
  -7   9   5      125.63      138.93     15.46 o 
  -5   9   5       84.45       54.58     10.99 o 
  -3   9   5      357.70      377.96     20.16 o 
  -1   9   5       20.43        9.08      9.42 o 
   1   9   5       42.05       55.50     16.77 o 
   3   9   5      161.87      144.96     14.93 o 
   5   9   5       38.40       45.50     10.99 o 
   7   9   5       56.84       59.76     14.47 o 
   9   9   5       70.13       56.58     12.54 o 
 -26   0   6       10.17        7.66     14.39 o 
 -24   0   6     1258.14     1253.66     49.31 o 
 -22   0   6     6023.96     5781.20    110.41 o 
 -20   0   6     6123.68     5929.42    107.96 o 
 -18   0   6     5695.71     5478.15     95.40 o 
 -16   0   6       54.02       46.24     11.33 o 
 -14   0   6     9415.65     9919.79    135.82 o 
 -12   0   6     4026.49     4075.20     67.53 o 
 -10   0   6      524.08      726.13     22.36 o 
  -8   0   6   122040.76   118712.95   1349.21 o 
  -6   0   6    14447.52    12770.26    148.38 o 
  -4   0   6     4296.15     4592.83     35.49 o 
  -2   0   6    11771.09    11648.10     96.77 o 
   0   0   6    23491.06    24579.02    201.79 o 
   2   0   6     1881.13     1837.74     17.98 o 
   4   0   6     8437.24     8159.34     59.19 o 
   6   0   6    70337.77    66430.43    716.66 o 
   8   0   6    37604.95    40798.35    282.86 o 
  10   0   6    48134.73    49119.36    629.28 o 
  12   0   6       82.92      126.79     13.32 o 
  14   0   6     6246.98     6244.56    101.83 o 
  16   0   6       42.49       46.40     11.64 o 
  18   0   6      398.11      357.40     24.35 o 
  20   0   6      473.66      448.05     28.48 o 
  22   0   6     1449.09     1177.10     47.93 o 
  24   0   6      206.75      175.94     24.35 o 
  26   0   6      320.33      306.56     30.32 o 
 -27   1   6      200.68      180.78     21.44 o 
 -25   1   6      131.37      164.72     17.15 o 
 -23   1   6        3.55       10.33      7.38 o 
 -21   1   6     1495.68     1551.88     35.35 o 
 -19   1   6      839.79      927.24     33.08 o 
 -17   1   6      206.10      258.23     16.77 o 
 -15   1   6      198.59      215.38      8.74 o 
 -13   1   6       24.54       33.38      3.92 o 
 -11   1   6     2207.88     2373.10     32.65 o 
  -9   1   6     2560.90     2777.56     27.23 o 
  -7   1   6       16.01       11.93      2.61 o 
  -5   1   6     1595.39     1494.61     14.14 o 
  -3   1   6    19233.02    18716.06    109.78 o 
  -1   1   6      835.52      691.01     10.62 o 
   1   1   6     2419.27     2599.85     18.13 o 
   3   1   6    12233.15    12395.02     65.99 o 
   5   1   6      979.68      838.30      9.83 o 
   7   1   6     4064.74     4349.45     32.80 o 
   9   1   6     2977.64     3134.37     27.08 o 
  11   1   6     7699.01     7907.07     65.68 o 
  13   1   6      321.13      422.14     12.87 o 
  15   1   6       31.97       38.34      6.82 o 
  17   1   6      222.16      159.78     13.23 o 
  19   1   6       97.86      135.52     27.56 o 
  21   1   6      257.75      197.47     15.59 o 
  23   1   6      182.59      126.57     13.91 o 
  25   1   6       86.40       87.09     14.28 o 
  27   1   6      109.54      129.03     27.18 o 
 -26   2   6       57.09       26.62      9.02 o 
 -24   2   6        0.29        3.90     10.64 o 
 -22   2   6      102.11      115.69     12.07 o 
 -20   2   6        7.43       12.73     14.47 o 
 -18   2   6       28.70       45.74      9.83 o 
 -16   2   6      242.16      211.61     12.86 o 
 -14   2   6     1744.16     1716.64     22.64 o 
 -12   2   6      295.87      284.14      7.85 o 
 -10   2   6      304.97      532.55      9.78 o 
  -8   2   6     4651.43     4683.48     34.93 o 
  -6   2   6      135.29      132.72      6.58 o 
  -4   2   6     8346.00     8289.22     62.35 o 
  -2   2   6      781.11      822.17     23.57 o 
   0   2   6      567.47      616.33     12.49 o 
   2   2   6     1666.34     1854.15     17.00 o 
   4   2   6      402.03      408.66      7.66 o 
   6   2   6     2730.25     2679.11     23.28 o 
   8   2   6      410.99      488.76      9.23 o 
  10   2   6       90.20       84.23      7.32 o 
  12   2   6     5736.19     5822.59     54.60 o 
  14   2   6       14.14       13.64      6.97 o 
  16   2   6      651.80      636.01     17.18 o 
  18   2   6      658.16      681.95     18.97 o 
  20   2   6     1400.55     1395.86     28.49 o 
  22   2   6       55.53       57.93     12.14 o 
  24   2   6       47.80       27.51     10.87 o 
  26   2   6      193.49      186.51     17.96 o 
 -25   3   6      134.30      169.10     16.18 o 
 -23   3   6       63.22       60.22     11.50 o 
 -21   3   6       13.72       16.10      9.71 o 
 -19   3   6      127.78       99.99      8.95 o 
 -17   3   6       74.17      100.15      8.54 o 
 -15   3   6       53.44       52.00      6.94 o 
 -13   3   6      618.20      526.23     11.65 o 
 -11   3   6     1510.60     1519.51     16.12 o 
  -9   3   6      742.55      690.68     10.03 o 
  -7   3   6    10152.81    10668.33     60.15 o 
  -5   3   6        4.95       -1.91      2.71 o 
  -3   3   6     6642.96     6641.64     45.35 o 
  -1   3   6     4026.45     3710.73     33.11 o 
   1   3   6     4228.51     4557.78     48.92 o 
   3   3   6     1398.57     1368.58     14.63 o 
   5   3   6     4221.36     4754.26     35.62 o 
   7   3   6       39.20       78.89      4.70 o 
   9   3   6     4377.32     4532.33     35.81 o 
  11   3   6     2036.14     2009.96     27.84 o 
  13   3   6      504.50      500.64     14.70 o 
  15   3   6      125.85      119.79      9.18 o 
  17   3   6     2336.35     2391.59     64.81 o 
  19   3   6       48.81       67.30      9.07 o 
  21   3   6      652.92      597.98     19.70 o 
  23   3   6       89.04       82.79     13.74 o 
  25   3   6      193.81      226.52     19.00 o 
 -24   4   6        3.53       13.13      9.61 o 
 -22   4   6       65.38       59.14      9.01 o 
 -20   4   6      637.83      604.54     18.85 o 
 -18   4   6      296.48      315.01     13.74 o 
 -16   4   6      119.01      137.45      8.25 o 
 -14   4   6      257.79      252.02     10.07 o 
 -12   4   6       49.79       50.16      8.09 o 
 -10   4   6      484.15      438.89     10.60 o 
  -8   4   6     4776.11     4753.32     37.79 o 
  -6   4   6    10850.40    10238.13     66.16 o 
  -4   4   6       53.97       59.26      4.37 o 
  -2   4   6     2894.16     2968.06     30.96 o 
   0   4   6       23.32       34.67      4.42 o 
   2   4   6     5192.60     5080.83     37.44 o 
   4   4   6    17309.84    17504.79    105.19 o 
   6   4   6     1076.02     1057.92     14.99 o 
   8   4   6     1306.70     1371.27     18.31 o 
  10   4   6      574.53      529.26     14.46 o 
  12   4   6      900.64      879.65     19.17 o 
  14   4   6     1482.80     1489.22     26.23 o 
  16   4   6        0.15       -1.72      6.13 o 
  18   4   6      144.34      139.40     10.93 o 
  20   4   6       29.96       43.80      8.52 o 
  22   4   6       13.98        9.41      8.10 o 
  24   4   6        0.24        3.36      8.28 o 
 -23   5   6      447.23      456.40     23.81 o 
 -21   5   6        7.15        7.12      9.10 o 
 -19   5   6      266.77      250.46     17.27 o 
 -17   5   6      324.25      365.99     19.29 o 
 -15   5   6       18.93        9.46      6.88 o 
 -13   5   6     2855.93     2782.92     36.44 o 
 -11   5   6     2299.22     2464.35     32.75 o 
  -9   5   6        8.29       17.15      5.29 o 
  -7   5   6      135.35      194.15      9.59 o 
  -5   5   6     3650.44     3657.94     31.59 o 
  -3   5   6      248.51      198.16      7.21 o 
  -1   5   6     1354.34     1575.61     17.99 o 
   1   5   6      658.14      771.51     12.61 o 
   3   5   6      473.76      469.75     11.40 o 
   5   5   6     2469.27     2549.89     26.08 o 
   7   5   6      247.11      176.74      7.83 o 
   9   5   6     2225.56     2263.33     26.39 o 
  11   5   6        0.28        2.36      4.72 o 
  13   5   6     3367.58     3350.03     36.32 o 
  15   5   6        0.01        5.66      5.40 o 
  17   5   6      439.04      488.10     14.85 o 
  19   5   6      330.43      350.30     27.95 o 
  21   5   6       10.63       10.95      7.29 o 
  23   5   6        5.82        0.06      7.51 o 
 -20   6   6       54.61       78.79     12.99 o 
 -18   6   6     1448.87     1404.33     43.34 o 
 -16   6   6      344.35      288.96     17.77 o 
 -14   6   6      308.83      292.26     17.08 o 
 -12   6   6      907.58      811.47     35.53 o 
 -10   6   6     2243.64     1906.10     41.96 o 
  -8   6   6      670.36      634.18     21.63 o 
  -6   6   6        9.39       27.58      9.11 o 
  -4   6   6       71.57       71.93      7.75 o 
  -2   6   6      594.03      686.88     16.74 o 
   0   6   6       39.84       94.47     11.22 o 
   2   6   6       32.16       42.80      6.80 o 
   4   6   6      118.77      132.60      9.53 o 
   6   6   6      240.39      296.84     12.64 o 
   8   6   6     2530.13     2357.77     34.34 o 
  10   6   6        7.97       10.27      5.68 o 
  12   6   6      312.35      389.93     13.14 o 
  14   6   6       68.03       65.71      9.15 o 
  16   6   6      487.90      494.70     15.45 o 
  18   6   6      165.87      128.63     10.02 o 
  20   6   6        8.97        6.83      6.62 o 
 -17   7   6       18.07       37.19     11.20 o 
 -15   7   6      127.75      121.00     13.29 o 
 -13   7   6      122.64      132.62     14.00 o 
 -11   7   6       42.41       42.47      9.79 o 
  -9   7   6     1610.70     1742.92     38.37 o 
  -7   7   6      902.87      765.51     25.31 o 
  -5   7   6      154.92      152.37     12.76 o 
  -3   7   6        9.62       -0.85      7.87 o 
  -1   7   6        0.14       -7.32      8.26 o 
   1   7   6      627.49      552.94     21.80 o 
   3   7   6        4.00       -4.68      7.69 o 
   5   7   6      740.63      740.51     19.71 o 
   7   7   6      309.77      302.80     14.16 o 
   9   7   6      197.80      182.65     12.48 o 
  11   7   6      477.86      520.17     23.79 o 
  13   7   6      907.55      931.91     37.36 o 
  15   7   6      797.68      782.14     22.85 o 
  17   7   6        7.36        7.67      7.82 o 
 -14   8   6      702.32      726.61     28.46 o 
 -12   8   6        0.03        4.71     12.25 o 
 -10   8   6      281.82      324.65     19.29 o 
  -8   8   6      297.91      173.46     15.16 o 
  -6   8   6       48.54       41.24     10.35 o 
  -4   8   6      365.46      278.78     19.68 o 
  -2   8   6      159.55      183.02     15.09 o 
   0   8   6        2.57       19.06     10.14 o 
   2   8   6       38.93       28.36     13.32 o 
   4   8   6       14.08        8.69     19.91 o 
   6   8   6      437.14      414.71     20.86 o 
   8   8   6      483.62      513.17     25.80 o 
  10   8   6      251.29      283.75     19.16 o 
  12   8   6      133.05      155.25     15.70 o 
  14   8   6      269.54      243.26     15.06 o 
  -9   9   6      399.09      401.40     32.00 o 
  -7   9   6      439.59      421.90     22.30 o 
  -5   9   6       51.65        7.68     23.66 o 
  -3   9   6        0.01      -12.69      8.46 o 
  -1   9   6      176.40      209.93     20.83 o 
   1   9   6        2.10      -11.13      9.15 o 
   3   9   6      557.64      630.09     81.62 o 
   5   9   6      179.17      241.10     23.66 o 
   7   9   6       26.42       20.22     10.91 o 
   9   9   6      257.12      290.60     39.66 o 
 -27   1   7        0.63       25.37     10.38 o 
 -25   1   7      174.28      195.95     18.91 o 
 -23   1   7       46.84       58.41     16.08 o 
 -21   1   7     6270.42     5986.98     77.04 o 
 -19   1   7     2186.64     2191.48     40.28 o 
 -17   1   7      879.70      946.14     27.03 o 
 -15   1   7      179.70      162.95      8.21 o 
 -13   1   7     3142.69     3528.76     35.67 o 
 -11   1   7     1149.64     1313.42     18.38 o 
  -9   1   7     1488.76     1657.38     17.47 o 
  -7   1   7     4503.27     4262.89     32.36 o 
  -5   1   7        0.45        3.16      2.12 o 
  -3   1   7     3509.98     3728.35     26.53 o 
  -1   1   7    15628.58    14835.09     77.44 o 
   1   1   7      376.63      379.25      6.88 o 
   3   1   7    10988.50    10354.48     57.03 o 
   5   1   7      578.54      615.91      8.80 o 
   7   1   7      117.54      136.62      5.04 o 
   9   1   7     1546.66     1569.98     20.86 o 
  11   1   7     1018.48     1264.43     16.79 o 
  13   1   7     1015.37     1109.67     20.75 o 
  15   1   7     1397.94     1359.90     24.39 o 
  17   1   7       15.87        5.45      5.59 o 
  19   1   7      536.60      592.95     22.62 o 
  21   1   7      873.77      798.98     27.24 o 
  23   1   7       52.60       58.98     11.84 o 
  25   1   7       32.08        7.44     10.71 o 
 -26   2   7      545.77      536.48     25.33 o 
 -24   2   7      628.20      658.39     25.11 o 
 -22   2   7       28.92       20.78      8.30 o 
 -20   2   7      648.36      620.50     22.36 o 
 -18   2   7     5333.06     5278.19    101.22 o 
 -16   2   7     4690.78     4714.49     59.42 o 
 -14   2   7     1157.42     1185.45     16.81 o 
 -12   2   7     1611.21     1690.14     26.96 o 
 -10   2   7      189.35      133.42      5.65 o 
  -8   2   7    17347.92    18003.25    106.35 o 
  -6   2   7    21997.74    21815.13    154.95 o 
  -4   2   7       42.58       39.04      4.29 o 
  -2   2   7        4.75       -5.96      6.13 o 
   0   2   7      762.90      647.29     12.25 o 
   2   2   7     6877.68     6292.53     56.56 o 
   4   2   7    11591.98    12210.49     67.39 o 
   6   2   7    24842.91    25512.65    145.73 o 
   8   2   7       60.25       24.45      7.61 o 
  10   2   7     1367.65     1372.23     17.09 o 
  12   2   7      256.24      256.09     13.40 o 
  14   2   7      619.53      601.40     23.51 o 
  16   2   7        0.77        7.52      8.67 o 
  18   2   7      361.85      344.19     14.53 o 
  20   2   7      246.37      290.41     17.78 o 
  22   2   7      286.33      227.64     16.91 o 
  24   2   7       71.65       96.47     14.00 o 
  26   2   7      232.12      255.92     20.60 o 
 -25   3   7       12.88       17.71      7.84 o 
 -23   3   7      409.68      367.37     16.00 o 
 -21   3   7        8.60        6.37      6.57 o 
 -19   3   7        0.04       -3.13      7.63 o 
 -17   3   7        0.99       -1.12      5.27 o 
 -15   3   7      147.98      162.45      9.32 o 
 -13   3   7      152.92       92.40      7.11 o 
 -11   3   7      442.77      371.42      8.04 o 
  -9   3   7     2002.01     1934.65     17.85 o 
  -7   3   7     1915.30     1879.41     16.72 o 
  -5   3   7     3373.64     3275.61     27.11 o 
  -3   3   7      173.93      158.96      5.79 o 
  -1   3   7     9147.74     9233.79     59.85 o 
   1   3   7      158.89      223.85      8.05 o 
   3   3   7      326.67      507.86     12.87 o 
   5   3   7      450.69      518.29     11.48 o 
   7   3   7     1283.29     1479.11     17.44 o 
   9   3   7     1988.69     2059.97     21.81 o 
  11   3   7      480.36      539.44     18.04 o 
  13   3   7     2531.30     2490.99     33.58 o 
  15   3   7      559.11      587.94     16.89 o 
  17   3   7      318.01      282.59     13.48 o 
  19   3   7       42.62       61.72      8.72 o 
  21   3   7       28.78       36.78     15.41 o 
  23   3   7       66.86       79.12     10.50 o 
  25   3   7      430.43      419.57     23.75 o 
 -24   4   7        0.94        0.93      8.20 o 
 -22   4   7      264.60      237.25     19.06 o 
 -20   4   7      486.15      504.55     38.82 o 
 -18   4   7        5.39       12.71      5.90 o 
 -16   4   7        9.52       20.89      6.31 o 
 -14   4   7      226.85      174.75      8.38 o 
 -12   4   7        0.09       -4.04      3.76 o 
 -10   4   7     1585.56     1643.80     17.53 o 
  -8   4   7     4675.88     4659.30     36.97 o 
  -6   4   7      879.10      905.20     12.75 o 
  -4   4   7       46.72       43.61      5.20 o 
  -2   4   7       96.75      133.31      7.96 o 
   0   4   7      727.83      842.49     15.91 o 
   2   4   7     4242.42     4041.92     31.49 o 
   4   4   7     2545.41     2708.64     25.02 o 
   6   4   7     4816.64     5014.11     39.65 o 
   8   4   7      472.90      475.96      9.29 o 
  10   4   7      416.26      431.11     13.45 o 
  12   4   7       93.02      107.64     15.73 o 
  14   4   7      104.87      139.25     10.45 o 
  16   4   7       97.99      114.18      9.92 o 
  18   4   7      350.66      336.52     15.46 o 
  20   4   7       47.03       63.33      9.54 o 
  22   4   7        2.16       -6.96      6.93 o 
  24   4   7       13.22       12.18      7.95 o 
 -23   5   7      185.73      137.41     15.08 o 
 -21   5   7      300.29      301.58     23.05 o 
 -19   5   7       47.62       37.81     12.71 o 
 -17   5   7      269.31      215.97     15.39 o 
 -15   5   7      321.92      257.01     15.70 o 
 -13   5   7      119.90      200.11     13.95 o 
 -11   5   7     4108.17     4299.14     60.35 o 
  -9   5   7        4.01       11.64      7.32 o 
  -7   5   7       38.96       52.81      8.55 o 
  -5   5   7     3117.72     3168.52     35.27 o 
  -3   5   7      373.83      424.04     15.91 o 
  -1   5   7      332.81      347.22     11.19 o 
   1   5   7     2686.81     2541.87     30.99 o 
   3   5   7     1198.40     1259.30     16.62 o 
   5   5   7      250.80      222.11      7.97 o 
   7   5   7     1581.66     1736.07     21.71 o 
   9   5   7     2673.74     2591.16     28.78 o 
  11   5   7       61.66       52.37      6.34 o 
  13   5   7      107.80       99.74      8.00 o 
  15   5   7       27.26       23.72      6.38 o 
  17   5   7      176.86      176.34     10.48 o 
  19   5   7        9.87       17.68      7.97 o 
  21   5   7       53.28       60.68      9.61 o 
 -20   6   7      180.04      162.25     15.32 o 
 -18   6   7       21.24       33.39     11.56 o 
 -16   6   7      288.08      239.01     17.07 o 
 -14   6   7     1550.19     1400.43     35.83 o 
 -12   6   7       54.21      104.50     11.80 o 
 -10   6   7     4178.37     3858.88     58.51 o 
  -8   6   7       61.44       79.02     20.75 o 
  -6   6   7       65.41       82.13      9.77 o 
  -4   6   7      109.82      108.12     11.03 o 
  -2   6   7       15.12       60.84      8.98 o 
   0   6   7      461.99      451.39     18.30 o 
   2   6   7        1.21       -3.58      6.04 o 
   4   6   7      316.85      272.07     11.98 o 
   6   6   7       38.48       39.77      7.21 o 
   8   6   7      130.59      154.85     10.88 o 
  10   6   7      344.11      317.88     14.09 o 
  12   6   7     1745.97     1809.09     31.65 o 
  14   6   7      194.42      174.58     12.72 o 
  16   6   7     2088.61     1886.96     34.91 o 
  18   6   7      578.61      514.47     19.63 o 
  20   6   7        4.62       10.17     18.32 o 
 -17   7   7     1051.84     1031.32     33.61 o 
 -15   7   7     1137.40     1074.78     55.36 o 
 -13   7   7      561.01      609.25     33.38 o 
 -11   7   7      635.92      666.40     24.89 o 
  -9   7   7        5.10       14.91      8.57 o 
  -7   7   7      529.73      592.21     23.03 o 
  -5   7   7      530.05      499.97     20.97 o 
  -3   7   7        1.27        6.02      7.72 o 
  -1   7   7      130.00       89.78     11.72 o 
   1   7   7       95.74      119.81     13.07 o 
   3   7   7      735.70      716.95     26.41 o 
   5   7   7      113.41      189.42     29.94 o 
   7   7   7      986.16      934.73     28.50 o 
   9   7   7     1729.80     1804.02     60.18 o 
  11   7   7       74.79       69.10      9.89 o 
  13   7   7        0.08        1.89      7.43 o 
  15   7   7       84.55      121.40     11.54 o 
  17   7   7       22.20       31.44      8.71 o 
 -14   8   7       87.51       76.43     13.13 o 
 -12   8   7      193.18      151.43     15.24 o 
 -10   8   7        1.82        7.66      8.44 o 
  -8   8   7        5.68        5.44      9.37 o 
  -6   8   7       16.61       21.72      9.46 o 
  -4   8   7       32.27       34.66     11.87 o 
  -2   8   7      106.10      105.50     12.39 o 
   0   8   7       41.86       71.76     17.61 o 
   2   8   7      999.38      961.15     29.92 o 
   4   8   7        2.33       26.75     10.41 o 
   6   8   7       74.97       79.63     12.69 o 
   8   8   7       26.38       28.20     11.34 o 
  10   8   7      369.42      332.29     27.56 o 
  12   8   7      138.88      131.60     15.43 o 
  14   8   7        3.54        4.72     10.46 o 
  -7   9   7        0.40       11.33      9.40 o 
  -5   9   7       12.33       33.52     13.32 o 
  -3   9   7       89.17       88.13     13.09 o 
  -1   9   7      522.86      503.25     23.67 o 
   1   9   7     2647.17     2633.31     52.52 o 
   3   9   7      544.57      535.82     24.53 o 
   5   9   7        5.50        2.00     10.60 o 
   7   9   7       29.55       47.27     13.41 o 
 -26   0   8       66.64       83.76     17.00 o 
 -24   0   8      385.44      418.35     29.71 o 
 -22   0   8     1201.13     1163.77     45.17 o 
 -20   0   8      354.50      384.35     25.11 o 
 -18   0   8      164.19      142.56     15.31 o 
 -16   0   8     6795.07     6697.82    105.51 o 
 -14   0   8     1556.34     1756.07     42.57 o 
 -10   0   8     9373.09     8987.85    117.60 o 
  -8   0   8     1556.21     1508.76     23.52 o 
  -6   0   8    19253.02    20124.70    133.47 o 
  -4   0   8    51779.56    51509.03    339.70 o 
   0   0   8     5185.12     4858.38     38.00 o 
   2   0   8       24.99        0.66      2.80 o 
   4   0   8     1733.79     1872.47     20.82 o 
   6   0   8     1003.12     1190.38     16.71 o 
   8   0   8     5491.63     5876.77     49.82 o 
  10   0   8        6.61        7.16      4.13 o 
  12   0   8       75.57       70.05      7.88 o 
  14   0   8     7830.05     8538.42    129.09 o 
  16   0   8      548.78      536.71     28.94 o 
  18   0   8     1383.92     1183.53     43.18 o 
  20   0   8      360.73      429.83     28.63 o 
  22   0   8       54.84       45.17     14.70 o 
  24   0   8      164.66      147.16     21.44 o 
  26   0   8      200.82      180.69     26.18 o 
 -27   1   8        6.22       -7.41      8.56 o 
 -25   1   8      108.06      132.49     14.77 o 
 -23   1   8        2.93        1.56      8.44 o 
 -21   1   8      731.45      699.83     33.92 o 
 -19   1   8      493.36      460.96     23.89 o 
 -17   1   8      104.72      104.43     12.56 o 
 -15   1   8      503.03      515.05     13.05 o 
 -13   1   8      399.04      401.46     12.39 o 
 -11   1   8     4563.12     5160.96     39.70 o 
  -9   1   8       90.87       88.43      4.70 o 
  -7   1   8     1788.71     1834.44     17.98 o 
  -3   1   8     6718.28     6423.76     41.79 o 
  -1   1   8     1050.83      778.32      8.80 o 
   1   1   8     1468.14     1551.85     13.75 o 
   3   1   8     7629.77     7778.38     40.96 o 
   5   1   8     4583.70     5085.95     33.50 o 
   7   1   8      218.71      193.86      6.07 o 
   9   1   8     1024.57     1051.33     19.87 o 
  11   1   8     2443.87     2561.38     25.97 o 
  13   1   8     2304.93     2127.67     29.72 o 
  15   1   8        0.55        3.49      5.35 o 
  17   1   8       65.80       85.81      8.89 o 
  19   1   8      298.63      264.59     27.49 o 
  21   1   8      344.20      321.20     19.27 o 
  23   1   8      162.62      137.08     15.91 o 
  25   1   8        3.43       13.59     10.86 o 
 -26   2   8     1010.74     1121.99     59.18 o 
 -24   2   8       68.28       65.08     11.08 o 
 -22   2   8       24.27       29.36      9.90 o 
 -20   2   8        4.91        6.54     13.32 o 
 -18   2   8      841.75      923.44     25.27 o 
 -16   2   8       92.93       95.57     10.40 o 
 -14   2   8        4.79       13.49      3.93 o 
 -12   2   8        1.40        7.14      3.30 o 
 -10   2   8      341.19      351.79     10.48 o 
  -8   2   8     1014.05      964.62     13.15 o 
  -6   2   8     6685.63     6723.73     53.51 o 
  -4   2   8    12107.11    11449.89     83.59 o 
  -2   2   8      474.23      591.97     15.71 o 
   0   2   8    53013.52    50286.68    399.39 o 
   2   2   8     1437.94     1238.83     12.61 o 
   4   2   8       12.18       14.92      3.33 o 
   6   2   8     5397.97     5889.24     44.65 o 
   8   2   8       53.89       93.71      5.19 o 
  10   2   8     1906.05     1908.59     21.38 o 
  12   2   8     2535.22     2462.12     32.20 o 
  14   2   8      462.96      504.20     15.21 o 
  16   2   8      919.66      895.15     35.83 o 
  18   2   8      692.05      666.66     19.02 o 
  20   2   8        3.18       -4.12      7.72 o 
  22   2   8     1293.15     1332.12     57.19 o 
  24   2   8       10.82      -14.97      9.98 o 
 -25   3   8      144.55      176.36     13.52 o 
 -23   3   8      233.36      197.68     15.77 o 
 -21   3   8      283.41      283.40     13.77 o 
 -19   3   8      222.09      289.28     13.52 o 
 -17   3   8       15.36        5.78      6.04 o 
 -15   3   8      291.19      312.49     13.18 o 
 -13   3   8       98.66      129.74      8.08 o 
 -11   3   8        2.94       10.52      4.93 o 
  -9   3   8      552.91      518.99     10.39 o 
  -7   3   8        0.16       -1.27      2.90 o 
  -5   3   8     4891.66     4569.12     43.05 o 
  -3   3   8       62.94       59.19      5.61 o 
  -1   3   8     1904.77     2074.92     25.98 o 
   1   3   8      225.68      223.94      6.93 o 
   3   3   8     5111.93     4845.40     35.17 o 
   5   3   8     2703.38     2731.43     25.08 o 
   7   3   8     2187.51     2421.05     24.01 o 
   9   3   8     2010.26     2112.49     24.85 o 
  11   3   8      199.48      187.99      9.97 o 
  13   3   8       83.45       85.94      8.55 o 
  15   3   8      947.64      967.37     21.79 o 
  17   3   8        6.31       -0.78      6.87 o 
  19   3   8       59.07       96.50      9.77 o 
  21   3   8      217.78      197.65     13.03 o 
  23   3   8       37.21       37.38      8.78 o 
  25   3   8       98.01      113.55     15.70 o 
 -24   4   8       10.99        4.16      9.19 o 
 -22   4   8      452.38      420.96     30.55 o 
 -20   4   8     1519.65     1385.13     40.96 o 
 -18   4   8        2.01       17.38     12.40 o 
 -16   4   8      985.40     1006.18     32.31 o 
 -14   4   8     1941.79     1908.59     62.48 o 
 -12   4   8       23.81       35.51      7.63 o 
 -10   4   8      287.13      295.25     10.87 o 
  -8   4   8      323.49      319.75     11.40 o 
  -6   4   8     1113.52     1195.89     15.97 o 
  -4   4   8        0.57        2.17      4.36 o 
  -2   4   8      720.99      684.70     13.18 o 
   0   4   8      608.72      603.04     44.29 o 
   2   4   8     2485.70     2706.65     30.08 o 
   4   4   8      425.85      459.95     11.47 o 
   6   4   8     1373.50     1614.02     19.19 o 
   8   4   8     1130.23     1047.01     19.70 o 
  10   4   8     7368.95     7275.92     65.71 o 
  12   4   8     2990.73     3021.91     38.28 o 
  14   4   8     4344.72     4170.79     48.75 o 
  16   4   8     2666.69     2374.40     36.43 o 
  18   4   8       78.90       71.72      9.15 o 
  20   4   8      565.25      583.33     20.08 o 
  22   4   8      281.01      330.17     16.81 o 
 -23   5   8       15.56       28.45     13.93 o 
 -21   5   8       63.95       61.65     10.93 o 
 -19   5   8      176.57      206.33     16.12 o 
 -17   5   8      185.48      188.90     15.47 o 
 -15   5   8      558.38      541.90     21.51 o 
 -13   5   8     2131.76     2063.43     40.94 o 
 -11   5   8      346.11      349.27     22.51 o 
  -9   5   8      353.42      337.01     26.72 o 
  -7   5   8       31.00       23.16      9.03 o 
  -5   5   8      138.36      126.00     18.07 o 
  -3   5   8       15.16        0.44      6.60 o 
  -1   5   8     1346.66     1318.20     42.19 o 
   1   5   8       24.71        8.16      7.52 o 
   3   5   8     1216.52     1286.74     33.06 o 
   5   5   8        1.12       -1.64      5.08 o 
   7   5   8       27.42       29.20      6.34 o 
   9   5   8      578.33      602.21     13.56 o 
  11   5   8      195.22      193.70      9.30 o 
  13   5   8      873.74      924.83     23.61 o 
  15   5   8       63.31      112.27      8.55 o 
  17   5   8      835.00      895.09     23.64 o 
  19   5   8      109.78      126.90     11.76 o 
  21   5   8      106.26      111.56     11.22 o 
 -20   6   8       20.41       16.04     10.61 o 
 -18   6   8        4.25       -0.45      7.63 o 
 -16   6   8        7.15       11.59      8.75 o 
 -14   6   8      831.64      906.99     28.91 o 
 -12   6   8        0.09        5.51      7.90 o 
 -10   6   8     1472.17     1396.78     33.52 o 
  -8   6   8      102.21       87.16     11.18 o 
  -6   6   8      737.76      689.73     22.77 o 
  -4   6   8      583.02      566.72     20.72 o 
  -2   6   8      250.48      253.23     14.85 o 
   0   6   8       33.67       20.13      8.09 o 
   2   6   8     1635.20     1581.08     34.08 o 
   4   6   8      326.25      413.60     19.83 o 
   6   6   8        0.42        0.95      7.51 o 
   8   6   8       61.07       74.98      8.37 o 
  10   6   8      139.76      168.21     12.51 o 
  12   6   8      497.45      497.38     17.49 o 
  14   6   8      324.13      309.47     15.02 o 
  16   6   8      121.43      144.25     11.95 o 
  18   6   8      149.69      143.96     16.50 o 
  20   6   8       42.81       71.34     10.75 o 
 -17   7   8       60.44       68.10     12.50 o 
 -15   7   8      414.80      376.94     21.25 o 
 -13   7   8      701.13      562.54     41.80 o 
 -11   7   8       48.41       64.21     14.47 o 
  -9   7   8       26.99       49.47     10.80 o 
  -7   7   8      244.48      225.78     17.53 o 
  -5   7   8     1434.13     1393.24     34.43 o 
  -3   7   8     1033.99     1064.84     29.61 o 
  -1   7   8      231.40      236.24     20.37 o 
   1   7   8     1017.02      941.26     27.91 o 
   3   7   8      194.35      280.98     17.59 o 
   5   7   8      244.87      265.45     17.84 o 
   7   7   8        9.17       10.50     10.20 o 
   9   7   8     1106.56     1139.03     32.26 o 
  11   7   8      961.12      927.29     31.16 o 
  13   7   8      132.51      124.13     19.14 o 
  15   7   8       24.62       46.93     11.88 o 
  17   7   8        9.60       11.85      7.61 o 
 -14   8   8      388.36      356.18     21.93 o 
 -12   8   8      274.45      257.61     19.20 o 
 -10   8   8        0.49        8.47      8.72 o 
  -8   8   8      104.63      103.12     13.56 o 
  -6   8   8      290.00      276.89     18.55 o 
  -4   8   8        1.51       16.47     10.08 o 
  -2   8   8      170.63      134.69     21.67 o 
   0   8   8        1.97        2.32      8.05 o 
   2   8   8      838.27     1024.41     32.85 o 
   4   8   8      186.67      191.62     16.37 o 
   6   8   8      253.51      317.31     34.38 o 
   8   8   8      594.02      566.26     24.63 o 
  10   8   8      625.41      628.05     26.68 o 
  12   8   8      219.82      227.21     21.36 o 
  -7   9   8        3.65       -1.05      9.59 o 
  -5   9   8      225.96      220.50     17.43 o 
  -3   9   8      220.65      202.03     16.72 o 
  -1   9   8       80.88       90.93     24.27 o 
   1   9   8      245.22      233.46     18.97 o 
   3   9   8      108.03      107.52     15.04 o 
   5   9   8       37.40       39.06     12.43 o 
   7   9   8      344.63      344.49     34.30 o 
 -25   1   9       17.00       35.85     12.42 o 
 -23   1   9      448.69      470.25     21.38 o 
 -21   1   9        2.23       12.69      8.54 o 
 -19   1   9        3.61       -4.08      7.43 o 
 -17   1   9     6585.29     6286.24     58.94 o 
 -15   1   9      522.26      491.82     20.72 o 
 -13   1   9        9.49       24.78      5.06 o 
 -11   1   9     6786.74     7153.76     51.08 o 
  -9   1   9     4385.12     4403.02     34.51 o 
  -5   1   9    15278.94    15422.19     90.96 o 
  -3   1   9     4059.00     4220.64     36.05 o 
  -1   1   9       74.61       77.00      3.65 o 
   1   1   9     7575.63     7458.12     50.44 o 
   5   1   9     1111.02     1144.65     17.50 o 
   7   1   9      139.45      146.67      6.22 o 
   9   1   9     1424.45     1473.89     16.62 o 
  11   1   9     2647.85     2750.53     27.85 o 
  13   1   9       28.87       40.76     11.22 o 
  15   1   9       12.91        4.83      7.53 o 
  17   1   9      172.03      176.64     12.94 o 
  19   1   9       11.42        6.97      9.34 o 
  21   1   9        3.99        1.86      8.50 o 
  23   1   9      749.97      821.24     30.21 o 
  25   1   9      440.28      399.74     41.19 o 
 -26   2   9       29.61       21.22     10.64 o 
 -24   2   9      103.71      129.67     13.89 o 
 -22   2   9      867.90      943.70     28.52 o 
 -20   2   9      153.79      178.50     13.15 o 
 -18   2   9      613.61      591.39     16.76 o 
 -16   2   9      712.08      735.09     18.57 o 
 -14   2   9     1513.23     1505.14     19.84 o 
 -12   2   9        0.41       12.51      3.71 o 
 -10   2   9     1427.67     1405.48     17.39 o 
  -8   2   9     5658.64     5596.99     41.28 o 
  -6   2   9     4626.95     4712.45     35.02 o 
  -4   2   9     1103.06     1155.93     17.49 o 
  -2   2   9      598.28      700.29     13.50 o 
   0   2   9     7719.78     8085.38     64.07 o 
   2   2   9    12834.16    13396.70     84.39 o 
   4   2   9     1848.73     2058.13     18.62 o 
   6   2   9     2742.85     2969.51     24.37 o 
   8   2   9     3468.54     3792.24     32.55 o 
  10   2   9     8015.19     8107.55     64.79 o 
  12   2   9       47.49       23.79     10.06 o 
  14   2   9      392.73      429.99     15.21 o 
  16   2   9       25.30       16.44      7.29 o 
  18   2   9      181.42      203.66     12.56 o 
  20   2   9      511.64      581.06     26.07 o 
  22   2   9       53.43       66.04     13.70 o 
  24   2   9      391.21      374.66     22.62 o 
 -25   3   9        4.98       -6.81      8.68 o 
 -23   3   9      144.15      112.47     16.31 o 
 -21   3   9       41.02       25.48      7.69 o 
 -19   3   9     2482.66     2262.81     34.83 o 
 -17   3   9      470.56      444.05     14.73 o 
 -15   3   9     3016.17     3073.94     61.31 o 
 -13   3   9      181.13      164.22      7.56 o 
 -11   3   9        4.85        4.72      3.70 o 
  -9   3   9       47.23       50.06      4.69 o 
  -7   3   9     1074.94     1017.61     17.20 o 
  -5   3   9     5500.46     5471.74     49.88 o 
  -3   3   9      213.37      347.13     10.60 o 
  -1   3   9     2947.50     3092.91     33.87 o 
   1   3   9     1105.30     1197.61     19.90 o 
   3   3   9    16624.52    18352.93    126.83 o 
   5   3   9     1517.94     1553.85     18.05 o 
   7   3   9        0.33        2.59      3.53 o 
   9   3   9      208.67      234.69      8.73 o 
  11   3   9     1367.15     1243.82     22.40 o 
  13   3   9     3522.40     3427.09     41.61 o 
  15   3   9        7.03        2.47      6.34 o 
  17   3   9      287.02      270.20     13.63 o 
  19   3   9       17.17       23.60      7.32 o 
  21   3   9      239.73      195.32     20.88 o 
  23   3   9      150.37      187.61     14.21 o 
 -24   4   9       89.45      118.80     14.67 o 
 -22   4   9       76.59      104.59     25.73 o 
 -20   4   9      381.04      451.74     32.77 o 
 -18   4   9      951.25      974.93     29.54 o 
 -16   4   9      407.11      348.36     19.60 o 
 -14   4   9      155.52      161.51     12.60 o 
 -12   4   9       24.02       14.51      6.73 o 
 -10   4   9      217.79      212.39      9.83 o 
  -8   4   9     1433.13     1407.70     23.06 o 
  -6   4   9      658.86      593.74     14.88 o 
  -4   4   9     6500.92     6620.13     59.84 o 
  -2   4   9     3025.13     2700.60     50.38 o 
   0   4   9      878.46      900.57    113.01 o 
   2   4   9     3959.76     3941.14     39.43 o 
   4   4   9      172.92      191.32     17.30 o 
   6   4   9     1357.09     1302.86     15.33 o 
   8   4   9        2.74        2.13      4.35 o 
  10   4   9     1565.70     1457.80     34.90 o 
  12   4   9     1314.93     1331.90     24.58 o 
  14   4   9     2293.54     2234.15     45.11 o 
  16   4   9      627.03      649.89     19.24 o 
  18   4   9        1.97        1.50      7.03 o 
  20   4   9       45.05       46.18     21.53 o 
  22   4   9       78.51      119.48     13.18 o 
 -21   5   9       55.40       79.01     21.44 o 
 -19   5   9     1552.58     1580.44     39.61 o 
 -17   5   9      116.55      119.29     13.78 o 
 -15   5   9      609.75      512.04     21.62 o 
 -13   5   9        7.49        9.86      8.00 o 
 -11   5   9        9.61       16.58      7.23 o 
  -9   5   9      107.91       75.45     10.07 o 
  -7   5   9      168.67      233.85     13.66 o 
  -5   5   9     2004.46     2131.01     38.07 o 
  -3   5   9      132.06      158.87     11.96 o 
  -1   5   9        0.03        1.79      8.58 o 
   1   5   9     1362.82     1458.31     31.13 o 
   3   5   9     3250.89     3437.78     50.71 o 
   5   5   9      344.02      374.64     18.14 o 
   7   5   9        1.61        5.36      5.13 o 
   9   5   9      481.19      544.96     19.09 o 
  11   5   9     1171.79     1083.54     30.36 o 
  13   5   9     1997.81     2030.02     33.44 o 
  15   5   9     1745.25     1631.74     30.77 o 
  17   5   9      115.88      148.52     15.45 o 
  19   5   9      305.88      261.67     18.55 o 
  21   5   9       95.32      126.03     16.18 o 
 -20   6   9      126.98      126.14     15.57 o 
 -18   6   9        6.19        0.35      7.69 o 
 -16   6   9      821.55      881.66     29.55 o 
 -14   6   9       62.56       58.28     13.02 o 
 -12   6   9      104.36      121.78     17.76 o 
 -10   6   9     1105.94      987.36     28.33 o 
  -8   6   9      322.11      241.04     15.56 o 
  -6   6   9      313.64      218.20     15.93 o 
  -4   6   9     1465.24     1404.68     53.82 o 
  -2   6   9      394.66      337.16     17.50 o 
   0   6   9      263.53      187.74     19.14 o 
   2   6   9       53.33       55.86     10.16 o 
   4   6   9       11.33        0.49      8.22 o 
   6   6   9       59.98       53.74      9.63 o 
   8   6   9      262.87      306.06     18.30 o 
  10   6   9      139.26      154.88     14.94 o 
  12   6   9       46.27       67.07     11.80 o 
  14   6   9      557.14      484.96     18.02 o 
  16   6   9      241.02      331.21     16.30 o 
  18   6   9      563.71      622.68     29.47 o 
 -17   7   9       36.15       34.18     25.04 o 
 -15   7   9       34.19       36.31     30.63 o 
 -13   7   9      638.89      588.61     25.24 o 
 -11   7   9        5.01        6.56      8.38 o 
  -9   7   9      130.12      144.76     18.45 o 
  -7   7   9     1122.79     1190.65     31.97 o 
  -5   7   9      163.50      101.34     13.18 o 
  -3   7   9     2750.90     2744.31     67.15 o 
  -1   7   9      868.16      913.81     33.54 o 
   1   7   9       41.57       50.90     11.14 o 
   3   7   9       52.16       44.11     10.57 o 
   5   7   9     1017.35     1006.05     47.24 o 
   7   7   9      100.77      118.76     12.99 o 
   9   7   9        2.15       11.51      9.87 o 
  11   7   9      196.57      222.06     26.64 o 
  13   7   9        2.37        2.38     10.68 o 
  15   7   9       48.54       38.03     11.69 o 
 -12   8   9      529.13      413.42     23.13 o 
 -10   8   9      208.69      262.39     18.92 o 
  -8   8   9       29.05       17.76      9.34 o 
  -6   8   9      199.39      141.83     14.44 o 
  -4   8   9       29.31       13.87     10.15 o 
  -2   8   9       94.25       90.58     11.93 o 
   0   8   9        2.47       14.62      9.64 o 
   2   8   9       22.39       34.61     10.62 o 
   4   8   9        0.27       -0.68      8.75 o 
   6   8   9       48.71       57.27     18.61 o 
   8   8   9      654.61      715.12     34.61 o 
  10   8   9      331.34      326.80     20.73 o 
  12   8   9        2.15        1.62     11.09 o 
  -5   9   9        1.25       -4.33     16.31 o 
  -3   9   9       19.31        9.30     14.62 o 
  -1   9   9        6.83       -9.22      9.89 o 
   1   9   9       22.10       22.10     10.93 o 
   3   9   9     1117.78     1100.19     35.26 o 
   5   9   9     1838.10     1930.00     46.44 o 
 -26   0  10      261.07      265.37     27.41 o 
 -24   0  10        9.13       10.72     13.02 o 
 -22   0  10      651.94      683.31     24.39 o 
 -20   0  10      115.58       99.38     15.62 o 
 -18   0  10       24.26       24.40      7.58 o 
 -16   0  10     5323.35     5342.63     87.74 o 
 -14   0  10        7.90        9.61      5.62 o 
 -12   0  10     3749.01     3865.46     48.45 o 
 -10   0  10    11106.93    11055.85     83.09 o 
  -8   0  10      536.11      415.60      9.80 o 
  -6   0  10      623.77      627.93     11.23 o 
  -4   0  10     1564.78     1890.66     20.33 o 
  -2   0  10    21022.40    22247.25    227.01 o 
   0   0  10     6066.85     5626.51     44.56 o 
   2   0  10        2.12        5.64      3.47 o 
   6   0  10     1338.73     1297.55     18.58 o 
   8   0  10      484.00      476.80     11.93 o 
  10   0  10        4.42        4.07      4.60 o 
  12   0  10      668.64      617.82     18.98 o 
  14   0  10      628.74      664.88     31.24 o 
  16   0  10      999.87     1001.15     38.89 o 
  18   0  10        3.69       32.16     14.09 o 
  20   0  10     6546.12     6000.47    116.07 o 
  22   0  10     2584.42     2397.68     71.97 o 
  24   0  10      176.87      135.67     21.74 o 
 -25   1  10       99.63      139.91     14.35 o 
 -23   1  10      549.08      576.67     23.06 o 
 -21   1  10      784.74      755.07     27.18 o 
 -19   1  10       41.50       31.84      8.86 o 
 -17   1  10     1584.58     1756.51     26.72 o 
 -15   1  10     1734.53     1730.06     21.99 o 
 -13   1  10      299.80      233.85      8.49 o 
 -11   1  10       48.56       84.17      6.90 o 
  -9   1  10       16.76       23.85      4.68 o 
  -7   1  10     3530.11     3785.74     26.29 o 
  -5   1  10     7058.91     6865.53     48.44 o 
  -3   1  10      381.18      356.46      6.60 o 
  -1   1  10     2453.33     2308.54     18.61 o 
   1   1  10     1886.97     2038.34     17.57 o 
   3   1  10      112.17      117.07      4.12 o 
   5   1  10     6719.53     6973.89     39.73 o 
   7   1  10      174.26      154.80      6.04 o 
   9   1  10      946.14     1021.59     14.04 o 
  11   1  10      114.61      140.89      7.30 o 
  13   1  10     5798.03     5862.32     48.35 o 
  15   1  10      197.65      172.94     10.46 o 
  17   1  10      309.96      311.93     14.11 o 
  19   1  10      658.25      690.92     32.23 o 
  21   1  10       93.03       68.30     17.30 o 
  23   1  10       83.95       48.83     17.30 o 
  25   1  10      132.97      150.91     17.02 o 
 -24   2  10        3.08        0.73      7.24 o 
 -22   2  10      348.41      337.01     15.52 o 
 -20   2  10      339.04      345.06     14.38 o 
 -18   2  10      125.87      159.34     11.90 o 
 -16   2  10        4.81       25.11      6.00 o 
 -14   2  10     1863.37     1649.73     21.27 o 
 -12   2  10      357.95      448.55     11.94 o 
 -10   2  10        1.41        3.85      3.35 o 
  -8   2  10      994.62     1008.97     19.43 o 
  -6   2  10     4991.36     4986.90     36.88 o 
  -4   2  10     5003.48     5182.89     46.51 o 
  -2   2  10     1216.88     1236.81     18.74 o 
   0   2  10     1061.95      952.04     14.37 o 
   2   2  10     2035.27     2388.39     20.08 o 
   4   2  10      680.04      754.32     16.09 o 
   6   2  10        8.38        8.11      3.30 o 
   8   2  10      655.76      792.67     13.44 o 
  10   2  10    10293.19    10291.88     83.08 o 
  12   2  10     2374.10     2509.56     33.27 o 
  14   2  10     5627.90     5500.70     65.82 o 
  16   2  10     1982.77     2163.44     34.09 o 
  18   2  10      395.80      388.01     16.03 o 
  20   2  10      151.45      122.52     11.44 o 
  22   2  10        1.79        5.58      9.74 o 
  24   2  10        3.79        3.91     10.71 o 
 -25   3  10      303.98      337.07     30.63 o 
 -23   3  10      343.67      379.68     20.57 o 
 -21   3  10      541.30      578.53     23.87 o 
 -19   3  10      146.53      149.02     13.19 o 
 -17   3  10      417.67      309.90     16.24 o 
 -15   3  10      797.28      668.19     16.89 o 
 -13   3  10        0.38       -3.47      3.80 o 
 -11   3  10       16.91        8.65      4.09 o 
  -9   3  10      176.28      241.00      7.97 o 
  -7   3  10      927.61      931.49     17.74 o 
  -5   3  10     1165.02     1273.82     20.66 o 
  -3   3  10      630.79      692.16     25.98 o 
  -1   3  10      509.12      465.28     12.78 o 
   1   3  10     7016.50     7602.09     64.96 o 
   3   3  10      131.27      146.34      6.42 o 
   5   3  10     2110.61     2166.70     22.46 o 
   7   3  10       94.69       85.28      5.88 o 
   9   3  10      178.72      154.53      7.36 o 
  11   3  10     2176.31     2135.32     33.79 o 
  13   3  10      249.48      192.23     11.05 o 
  15   3  10      950.54     1014.89     22.95 o 
  17   3  10       13.16       12.69      7.24 o 
  19   3  10      113.85       75.15      9.80 o 
  21   3  10      157.93      141.75     12.40 o 
  23   3  10       17.29       21.37      9.20 o 
 -22   4  10       10.39       10.06      9.26 o 
 -20   4  10      148.59      123.03     13.52 o 
 -18   4  10      714.52      629.43     29.86 o 
 -16   4  10     3028.91     2947.09     50.81 o 
 -14   4  10      218.71      269.42     15.38 o 
 -12   4  10      196.43      202.46     12.99 o 
 -10   4  10        0.02       12.20      5.26 o 
  -8   4  10       24.86       22.39      5.63 o 
  -6   4  10      967.99      968.90     19.30 o 
  -4   4  10      479.00      505.93     14.61 o 
  -2   4  10     1292.12     1396.79     28.21 o 
   0   4  10      187.75      197.40     12.34 o 
   2   4  10     3211.68     3421.70     48.45 o 
   4   4  10      715.34      799.14     32.77 o 
   6   4  10      701.10      783.71     17.79 o 
   8   4  10      255.18      235.01     10.53 o 
  10   4  10      120.26      131.61     10.38 o 
  12   4  10      305.07      364.84     14.00 o 
  14   4  10     1356.78     1407.19     27.09 o 
  16   4  10      297.35      359.87     15.35 o 
  18   4  10      251.50      310.39     16.49 o 
  20   4  10      162.70      189.08     13.53 o 
  22   4  10      203.75      250.03     20.44 o 
 -21   5  10       35.37       52.80     11.51 o 
 -19   5  10       22.87       19.69      9.79 o 
 -17   5  10      143.24      139.75     14.39 o 
 -15   5  10        9.85       30.20      9.38 o 
 -13   5  10      363.58      342.99     17.99 o 
 -11   5  10      786.45      815.04     26.57 o 
  -9   5  10     1151.25     1126.96     33.46 o 
  -7   5  10       28.57       51.91     21.90 o 
  -5   5  10     5339.15     5125.65     66.30 o 
  -3   5  10      322.38      253.08     20.75 o 
  -1   5  10      313.88      317.71     15.52 o 
   1   5  10       88.33      134.81     11.87 o 
   3   5  10     1729.14     1729.56     61.17 o 
   5   5  10      105.96      117.50     17.69 o 
   7   5  10     3470.39     3154.66     51.00 o 
   9   5  10      485.54      443.24     20.31 o 
  11   5  10      566.50      576.71     17.68 o 
  13   5  10      408.40      421.09     16.03 o 
  15   5  10      650.93      672.03     20.45 o 
  17   5  10     1776.78     1697.19     41.68 o 
  19   5  10      499.13      524.52     25.57 o 
  21   5  10       18.68       44.99     11.79 o 
 -20   6  10       45.82       36.89     13.63 o 
 -18   6  10      210.06      197.09     16.92 o 
 -16   6  10      964.99      895.11     30.66 o 
 -14   6  10       32.42       34.15     11.79 o 
 -12   6  10      830.77      743.87     25.99 o 
 -10   6  10       78.20       72.07     11.04 o 
  -8   6  10      144.78      126.91     12.85 o 
  -6   6  10      349.79      353.67     17.44 o 
  -4   6  10      200.86      260.62     17.07 o 
  -2   6  10        0.20       -8.80      7.46 o 
   0   6  10     2074.89     2084.74     40.77 o 
   2   6  10       62.68      104.21     11.96 o 
   4   6  10      112.79       85.13     12.01 o 
   6   6  10      341.06      303.42     16.83 o 
   8   6  10      278.52      339.37     32.77 o 
  10   6  10      918.22     1060.32     61.63 o 
  12   6  10        8.96       -5.92     18.83 o 
  14   6  10      818.82      854.93     31.24 o 
  16   6  10       85.69      135.55     15.89 o 
  18   6  10       42.75       57.60     14.19 o 
 -17   7  10       86.78       48.95     23.05 o 
 -15   7  10       69.03       59.86     11.31 o 
 -13   7  10      884.66      728.55     28.08 o 
 -11   7  10       39.80       60.88     11.35 o 
  -9   7  10        0.63      -10.79      7.20 o 
  -7   7  10       15.60       -7.87      7.33 o 
  -5   7  10        0.65       -4.45      8.28 o 
  -3   7  10     2591.02     2574.15     48.03 o 
  -1   7  10     2104.79     1988.58     52.45 o 
   1   7  10      376.88      358.50     19.21 o 
   3   7  10       12.20        5.67     10.41 o 
   5   7  10        0.74       -4.65      9.13 o 
   7   7  10       97.86      107.36     12.55 o 
   9   7  10       63.85       69.78     11.83 o 
  11   7  10      249.10      276.24     34.68 o 
  13   7  10      431.22      449.37     23.09 o 
  15   7  10      125.23      128.46     16.31 o 
 -12   8  10       24.32       -6.51      9.63 o 
 -10   8  10        0.03        8.92     12.56 o 
  -8   8  10      340.31      335.48     20.44 o 
  -6   8  10       78.54       37.44     10.77 o 
  -4   8  10      392.62      391.97     20.95 o 
  -2   8  10      325.26      392.07     21.62 o 
   0   8  10      757.91      827.99     28.92 o 
   2   8  10      235.12      222.26     16.87 o 
   4   8  10       55.67       47.99     20.21 o 
   6   8  10      329.14      386.33     21.51 o 
   8   8  10       42.58       52.52     12.14 o 
  10   8  10       13.12       -1.55     10.55 o 
  12   8  10       78.17       57.70     16.77 o 
  -3   9  10        3.86       -3.38     23.35 o 
  -1   9  10        3.36       -4.65      9.86 o 
   1   9  10      694.53      617.43     27.56 o 
   3   9  10      175.16      157.10     17.51 o 
 -25   1  11        2.83        8.04      9.75 o 
 -23   1  11      397.03      331.14     18.67 o 
 -21   1  11      350.91      350.26     17.43 o 
 -19   1  11      552.69      629.21     21.11 o 
 -17   1  11      171.32      169.66      8.21 o 
 -15   1  11      327.74      347.60     22.52 o 
 -13   1  11     1434.01     1416.81     19.08 o 
 -11   1  11      347.50      373.16     14.83 o 
  -9   1  11     1602.37     1671.13     16.37 o 
  -7   1  11    14296.33    14206.71     71.14 o 
  -5   1  11     2999.14     2887.58     26.76 o 
  -3   1  11     4928.08     5006.63     33.13 o 
  -1   1  11      910.57     1032.77     11.81 o 
   1   1  11     6014.15     6624.62     45.50 o 
   3   1  11      285.63      289.95      6.39 o 
   5   1  11     4433.03     4488.08     29.05 o 
   7   1  11      206.23      187.58      6.68 o 
   9   1  11     1177.16     1090.85     19.54 o 
  11   1  11     1500.92     1531.30     20.92 o 
  13   1  11      763.12      787.47     15.65 o 
  15   1  11     1944.68     2017.71     31.80 o 
  17   1  11      341.14      329.09     14.29 o 
  19   1  11      531.01      411.56     20.79 o 
  21   1  11      385.79      398.38     21.76 o 
  23   1  11       91.79      101.94     15.41 o 
  25   1  11       10.37       10.65     12.54 o 
 -24   2  11       19.31       39.06     10.50 o 
 -22   2  11      663.30      693.73     20.63 o 
 -20   2  11      131.31      137.69     16.49 o 
 -18   2  11      300.78      288.58     12.65 o 
 -16   2  11     2062.28     2076.75     30.35 o 
 -14   2  11       94.28      113.69      6.89 o 
 -12   2  11     1590.79     1574.84     20.04 o 
 -10   2  11      963.34      916.15     14.26 o 
  -8   2  11        0.35        9.76      3.45 o 
  -6   2  11     2099.11     2104.25     24.39 o 
  -4   2  11     1924.68     2056.78     31.43 o 
  -2   2  11       18.36        8.05      3.54 o 
   0   2  11        2.59        2.70      5.92 o 
   2   2  11     9645.06     9818.59     58.02 o 
   4   2  11     2958.49     3131.67     25.54 o 
   6   2  11     1347.30     1249.26     15.38 o 
   8   2  11      658.27      707.02     12.10 o 
  10   2  11      625.42      605.87     13.02 o 
  12   2  11      724.07      632.59     17.19 o 
  14   2  11        0.00        2.16      6.44 o 
  16   2  11      937.35      839.07     21.32 o 
  18   2  11     1558.74     1352.39     28.27 o 
  20   2  11      205.10      188.63     13.48 o 
  22   2  11      428.52      337.53     21.65 o 
  24   2  11      240.67      206.64     21.21 o 
 -23   3  11        0.83        5.85      8.97 o 
 -21   3  11      230.91      228.31     37.75 o 
 -19   3  11     1953.15     1801.68     39.56 o 
 -17   3  11      452.28      474.24     22.51 o 
 -15   3  11      747.92      831.58     24.47 o 
 -13   3  11      134.67      136.37      8.73 o 
 -11   3  11      921.57      886.13     18.42 o 
  -9   3  11       51.38       48.56      7.95 o 
  -7   3  11     1675.22     1753.24     25.52 o 
  -5   3  11     1584.01     1541.48     23.62 o 
  -3   3  11       61.09       40.58      5.86 o 
  -1   3  11        3.76       -6.08      4.41 o 
   1   3  11      134.53       66.33      6.85 o 
   3   3  11     1913.98     1908.70     23.41 o 
   5   3  11     2479.15     2409.32     24.44 o 
   7   3  11     2367.29     2259.22     24.50 o 
   9   3  11     1264.63     1353.97     20.09 o 
  11   3  11      441.35      397.21     22.99 o 
  13   3  11     3835.92     3918.42     45.91 o 
  15   3  11     7729.15     7750.09     75.93 o 
  17   3  11        7.28       11.91      7.50 o 
  19   3  11     1059.99     1090.63     26.14 o 
  21   3  11      215.20      225.52     14.18 o 
  23   3  11       14.85        8.31      9.09 o 
 -22   4  11        0.01       15.61      9.73 o 
 -20   4  11       14.72        8.57     21.06 o 
 -18   4  11       11.31       12.15      8.55 o 
 -16   4  11     1398.94     1174.54     31.58 o 
 -14   4  11      301.38      320.34     16.62 o 
 -12   4  11        0.49       -6.09      5.76 o 
 -10   4  11      582.95      612.62     16.49 o 
  -8   4  11      759.16      783.48     20.05 o 
  -6   4  11     1589.72     1513.72     25.10 o 
  -4   4  11     2687.01     2707.71     34.65 o 
  -2   4  11       93.00      109.79      8.53 o 
   0   4  11       27.02       33.82      6.74 o 
   2   4  11     1536.11     1488.63     30.56 o 
   4   4  11      129.85      159.12      9.44 o 
   6   4  11     5929.00     6210.18     59.19 o 
   8   4  11      116.24       97.68     11.51 o 
  10   4  11      985.99      934.91     26.74 o 
  12   4  11        8.51       18.96      9.40 o 
  14   4  11      107.89       96.86     15.77 o 
  16   4  11      663.83      703.33     26.16 o 
  18   4  11      248.34      255.39     33.69 o 
  20   4  11       67.68      103.19     11.34 o 
  22   4  11      161.97      162.44     13.28 o 
 -21   5  11        0.53       14.72     10.44 o 
 -19   5  11      174.98      163.21     15.46 o 
 -17   5  11      279.92      302.43     18.70 o 
 -15   5  11       34.14       65.19     17.46 o 
 -13   5  11      262.42      297.25     20.37 o 
 -11   5  11     1031.94     1002.04     27.85 o 
  -9   5  11      545.64      517.57     20.67 o 
  -7   5  11     1614.36     1561.65     34.09 o 
  -5   5  11     6469.92     6345.48     77.06 o 
  -3   5  11      527.99      591.71     21.45 o 
  -1   5  11     3849.75     3832.16     54.88 o 
   1   5  11     2158.51     2255.73     40.65 o 
   3   5  11      113.12      106.63     17.92 o 
   5   5  11     1294.78     1314.19     31.12 o 
   7   5  11      255.45      282.98     17.18 o 
   9   5  11      398.55      359.39     19.53 o 
  11   5  11      332.16      381.27     19.60 o 
  13   5  11       76.66       58.97     11.81 o 
  15   5  11      255.93      228.61     17.91 o 
  17   5  11      645.08      647.24     27.50 o 
  19   5  11     1086.73     1221.99     37.21 o 
 -18   6  11        3.84      -10.88      8.12 o 
 -16   6  11     2305.74     2323.26     49.38 o 
 -14   6  11      514.99      508.62     39.43 o 
 -12   6  11        1.19        5.58     12.71 o 
 -10   6  11      160.57      132.62     12.80 o 
  -8   6  11     1783.95     1867.59     39.75 o 
  -6   6  11      473.23      525.18     21.19 o 
  -4   6  11       28.96       24.79      9.35 o 
  -2   6  11      213.71      216.59     15.32 o 
   0   6  11      120.53      164.57     14.32 o 
   2   6  11       38.48       28.74      8.76 o 
   4   6  11        0.00        5.93     15.01 o 
   6   6  11       50.69       63.78     14.62 o 
   8   6  11      603.32      608.71     33.38 o 
  10   6  11      170.88      214.45     16.54 o 
  12   6  11        1.05        9.50      9.37 o 
  14   6  11      736.36      801.34     29.50 o 
  16   6  11       45.74       69.55     14.78 o 
  18   6  11      463.39      449.05     25.19 o 
 -15   7  11       24.76       22.70     35.60 o 
 -13   7  11        2.06       -1.28     11.56 o 
 -11   7  11        0.03       -6.04     13.02 o 
  -9   7  11      182.43      182.68     15.30 o 
  -7   7  11       47.92       28.24      9.09 o 
  -5   7  11      130.26      150.69     14.42 o 
  -3   7  11      149.05      137.02     15.02 o 
  -1   7  11     2374.19     2331.01     46.67 o 
   1   7  11     1073.54     1037.63     31.06 o 
   3   7  11      349.56      390.61     21.36 o 
   5   7  11       18.91       22.01      9.74 o 
   7   7  11        0.06       11.75      9.08 o 
   9   7  11      250.97      272.32     19.42 o 
  11   7  11      523.87      523.82     25.23 o 
  13   7  11       58.90       78.29     23.20 o 
  15   7  11      127.53      171.54     49.00 o 
 -10   8  11        5.83        8.18      8.53 o 
  -8   8  11       75.75       72.28     12.86 o 
  -6   8  11      136.57      133.80     16.84 o 
  -4   8  11       16.96       24.84      9.37 o 
  -2   8  11     1325.73     1190.70     34.72 o 
   0   8  11      633.33      731.55     27.60 o 
   2   8  11        3.59        0.79      8.55 o 
   4   8  11        7.50       -8.25      9.58 o 
   6   8  11        0.89        2.04     10.53 o 
   8   8  11       24.59       18.42     10.60 o 
  10   8  11        3.86       10.28     10.51 o 
 -24   0  12       85.73      131.23     19.45 o 
 -22   0  12      160.69      230.92     22.20 o 
 -20   0  12      321.84      278.39     21.59 o 
 -18   0  12      742.91      765.65     22.55 o 
 -16   0  12      149.69      201.72     12.50 o 
 -14   0  12     1276.67     1391.57     22.59 o 
 -12   0  12      864.88      827.15     16.76 o 
 -10   0  12     1823.54     1945.63     25.23 o 
  -8   0  12     1605.66     1694.36     21.76 o 
  -6   0  12     2112.62     2002.78     23.04 o 
  -4   0  12    14396.19    15048.96    105.64 o 
  -2   0  12    27928.51    29345.12    237.04 o 
   0   0  12     7238.40     7831.25     60.23 o 
   2   0  12     8999.75     8460.46     81.81 o 
   4   0  12      521.40      511.21     11.74 o 
   6   0  12      892.08      800.21     20.29 o 
   8   0  12    13361.73    13324.62    123.63 o 
  10   0  12     1708.92     1870.04     26.63 o 
  12   0  12      451.19      455.14     15.84 o 
  14   0  12     1274.45     1329.26     30.22 o 
  16   0  12      455.07      448.36     29.55 o 
  18   0  12       66.79       31.39     15.01 o 
  20   0  12      559.74      410.69     29.86 o 
  22   0  12       91.65       52.37     19.60 o 
  24   0  12       28.10       54.05     17.76 o 
 -25   1  12      191.56      154.64     13.05 o 
 -23   1  12       53.31       51.87     11.16 o 
 -21   1  12        0.82        6.69      6.30 o 
 -19   1  12      257.18      228.97     10.18 o 
 -17   1  12       48.43       39.84      5.33 o 
 -15   1  12        5.20        7.28      4.02 o 
 -13   1  12      686.61      809.76     14.47 o 
 -11   1  12     7666.69     7544.36     48.20 o 
  -9   1  12     1930.10     1996.22     17.37 o 
  -7   1  12     1342.98     1467.83     13.66 o 
  -5   1  12     1211.31     1153.21     13.31 o 
  -3   1  12      409.24      339.94      7.13 o 
  -1   1  12       43.95       80.06      4.36 o 
   1   1  12      250.55      200.20      5.12 o 
   3   1  12     1597.22     1561.55     14.33 o 
   5   1  12     2753.52     3050.34     22.79 o 
   7   1  12     1268.72     1198.43     15.49 o 
   9   1  12     1190.09     1207.39     16.30 o 
  11   1  12      313.62      309.46      9.49 o 
  13   1  12       55.56       69.07      7.76 o 
  15   1  12     4445.43     4320.98     50.15 o 
  17   1  12      130.45      103.65     10.45 o 
  19   1  12      102.32      151.11     15.93 o 
  21   1  12        2.50       -3.64      9.80 o 
  23   1  12       54.81       30.26     17.99 o 
 -24   2  12       60.06       66.93     12.06 o 
 -22   2  12        1.05      -12.17     10.26 o 
 -20   2  12       32.45       44.67      9.42 o 
 -18   2  12      293.94      369.02     13.93 o 
 -16   2  12      752.90      692.32     17.33 o 
 -14   2  12      605.25      577.80     12.93 o 
 -12   2  12      576.47      553.96     12.01 o 
 -10   2  12      199.21      172.62      7.14 o 
  -8   2  12      630.42      546.98     10.62 o 
  -6   2  12     8718.99     8395.51     69.11 o 
  -4   2  12     2618.39     2369.05     40.64 o 
  -2   2  12      405.56      432.30     13.35 o 
   0   2  12      682.12      734.75     13.41 o 
   2   2  12     1755.58     1709.06     17.19 o 
   4   2  12     2403.20     2230.99     21.17 o 
   6   2  12     2724.45     2590.47     23.97 o 
   8   2  12     1926.68     1857.26     20.43 o 
  10   2  12      112.86      135.31      7.78 o 
  12   2  12        5.57       19.94      7.61 o 
  14   2  12      562.34      541.52     16.80 o 
  16   2  12     1007.18     1007.37     30.70 o 
  18   2  12      529.83      420.30     16.93 o 
  20   2  12       41.99       21.75      9.92 o 
  22   2  12      450.60      429.57     24.00 o 
 -23   3  12       46.77       47.80     16.69 o 
 -21   3  12       29.09       60.05     13.40 o 
 -19   3  12      111.64       73.93     10.24 o 
 -17   3  12        0.00        7.29      7.58 o 
 -15   3  12       43.29       30.58      8.38 o 
 -13   3  12       17.09       13.27      5.89 o 
 -11   3  12      962.10     1042.92     29.57 o 
  -9   3  12        3.53        1.58      4.77 o 
  -7   3  12        8.96       -2.18      4.70 o 
  -5   3  12     6137.19     6053.74     56.39 o 
  -3   3  12      510.74      421.10     12.81 o 
  -1   3  12     2990.71     3059.40     39.79 o 
   1   3  12      384.26      418.25     11.14 o 
   3   3  12     1121.64     1089.49     17.89 o 
   5   3  12      647.60      671.01     16.53 o 
   7   3  12        0.65       -1.29      9.15 o 
   9   3  12     1756.12     1574.61     21.19 o 
  11   3  12      386.51      383.25     15.76 o 
  13   3  12     1272.21     1136.74     23.53 o 
  15   3  12     4910.65     5131.87     57.53 o 
  17   3  12     1086.38     1007.27     27.07 o 
  19   3  12      429.86      469.70     18.50 o 
  21   3  12      388.84      340.27     17.17 o 
  23   3  12       80.29      116.60     15.43 o 
 -22   4  12       21.60       15.82     10.01 o 
 -20   4  12      204.87      187.68     28.86 o 
 -18   4  12     1480.10     1337.52     57.50 o 
 -16   4  12     1156.93     1095.16     36.60 o 
 -14   4  12      768.87      760.57     28.25 o 
 -12   4  12       40.06       26.47      6.67 o 
 -10   4  12      577.18      608.48     16.84 o 
  -8   4  12     1559.29     1772.46     28.24 o 
  -6   4  12     1131.59     1051.20     21.63 o 
  -4   4  12      741.26      763.50     18.22 o 
  -2   4  12      583.27      623.01     19.36 o 
   0   4  12     1298.03     1278.32     40.68 o 
   2   4  12      385.19      374.38     16.29 o 
   4   4  12     1943.98     2251.32     32.17 o 
   6   4  12        1.62       -2.20      5.03 o 
   8   4  12     3673.54     3835.06     60.94 o 
  10   4  12     1177.56     1048.67     29.02 o 
  12   4  12     2228.18     2098.38     42.95 o 
  14   4  12      394.02      332.47     20.29 o 
  16   4  12      689.74      674.64     26.31 o 
  18   4  12       20.57       41.32     12.25 o 
  20   4  12      110.14      106.97     14.26 o 
 -21   5  12        1.29       -3.90      9.52 o 
 -19   5  12       69.30       31.68      9.63 o 
 -17   5  12      158.39      148.96     14.34 o 
 -15   5  12       24.14       24.50     14.24 o 
 -13   5  12        9.47       -2.97      8.04 o 
 -11   5  12      146.43      133.31     12.97 o 
  -9   5  12      189.32      179.68     11.29 o 
  -7   5  12     1204.76     1173.46     24.07 o 
  -5   5  12     5785.97     5696.82     72.96 o 
  -3   5  12     2737.49     2799.63     46.82 o 
  -1   5  12     1657.16     1748.17     35.89 o 
   1   5  12        2.09        9.22      8.54 o 
   3   5  12       46.68       34.44      9.11 o 
   5   5  12      887.77      818.58     19.61 o 
   7   5  12      661.68      647.60     23.11 o 
   9   5  12      257.87      211.77     19.60 o 
  11   5  12       44.45       60.54     13.17 o 
  13   5  12       73.40       64.45     11.60 o 
  15   5  12      216.50      254.55     31.01 o 
  17   5  12     1225.16     1215.22     36.54 o 
  19   5  12      182.39      185.10     18.12 o 
 -18   6  12       45.57       69.56     12.15 o 
 -16   6  12        9.35        9.19      9.88 o 
 -14   6  12        0.53        1.84      8.50 o 
 -12   6  12       13.57       14.90      7.96 o 
 -10   6  12      182.65      113.96     12.61 o 
  -8   6  12      586.09      596.29     23.43 o 
  -6   6  12      319.62      334.79     19.15 o 
  -4   6  12      292.64      274.99     17.59 o 
  -2   6  12     1739.36     1538.28     35.81 o 
   0   6  12       63.22       62.53     10.26 o 
   2   6  12      328.76      286.17     25.04 o 
   4   6  12       83.55      116.80     16.77 o 
   6   6  12      215.03      284.51     18.19 o 
   8   6  12       79.54      109.36     12.92 o 
  10   6  12      550.85      600.93     24.81 o 
  12   6  12      206.74      234.02     17.37 o 
  14   6  12      264.75      227.25     19.14 o 
  16   6  12      645.09      645.43     36.37 o 
 -15   7  12       62.42       57.50     12.34 o 
 -13   7  12       11.34        6.93      9.04 o 
 -11   7  12       26.37       30.24     10.27 o 
  -9   7  12      264.44      278.17     18.44 o 
  -7   7  12       75.00       66.84     12.19 o 
  -5   7  12        5.11       -1.51      9.16 o 
  -3   7  12     1421.21     1401.38     36.32 o 
  -1   7  12       32.11       52.55     30.86 o 
   1   7  12       85.65       89.19     22.74 o 
   3   7  12       47.28       69.00     11.53 o 
   5   7  12        1.83       -4.84      7.96 o 
   7   7  12       20.53        9.63      8.63 o 
   9   7  12       69.98       35.37     18.99 o 
  11   7  12      270.75      253.27     18.40 o 
  13   7  12        0.67        8.52     18.68 o 
 -10   8  12      102.40      122.59     19.98 o 
  -8   8  12       80.66       96.23     13.02 o 
  -6   8  12      106.23       97.08     13.86 o 
  -4   8  12      363.68      386.49     48.62 o 
  -2   8  12        0.23        8.84      9.31 o 
   0   8  12        2.60       -0.30     10.04 o 
   2   8  12      345.87      361.98     20.89 o 
   4   8  12       10.51       10.22      9.56 o 
   6   8  12       47.51       46.88     12.44 o 
   8   8  12      147.21      204.50     17.79 o 
 -25   1  13      206.61      246.51     26.80 o 
 -23   1  13        2.95        2.50      7.00 o 
 -21   1  13      191.29      237.51     11.34 o 
 -19   1  13      156.32      197.72     11.04 o 
 -17   1  13      287.58      297.76     10.34 o 
 -15   1  13      303.58      359.95      9.85 o 
 -13   1  13      823.91      786.94     13.22 o 
 -11   1  13     1000.56     1035.77     14.60 o 
  -9   1  13     4027.93     3850.46     30.48 o 
  -7   1  13     2837.81     2833.89     24.12 o 
  -5   1  13     2189.90     2099.72     19.97 o 
  -3   1  13       40.41       23.71      3.95 o 
  -1   1  13     2579.39     2763.86     22.90 o 
   1   1  13     1070.14     1185.71     11.93 o 
   3   1  13     2331.97     2240.91     18.30 o 
   5   1  13     7113.31     7165.75     42.40 o 
   7   1  13        6.21        6.87      3.85 o 
   9   1  13      794.47      803.84     13.78 o 
  11   1  13     1137.10     1145.00     17.07 o 
  13   1  13       21.80       27.55      6.35 o 
  15   1  13    10026.59     9496.87    145.70 o 
  17   1  13       25.81        4.13      6.96 o 
  19   1  13       83.74       77.20     17.07 o 
  21   1  13       51.34       12.95     10.26 o 
  23   1  13      682.56      771.87     31.26 o 
 -24   2  13      177.66      244.69     17.86 o 
 -22   2  13      239.13      206.86     18.22 o 
 -20   2  13        5.90        6.43     12.40 o 
 -18   2  13       12.10        7.00      7.25 o 
 -16   2  13       34.99       59.26      7.19 o 
 -14   2  13      166.39      206.62     10.32 o 
 -12   2  13       11.69       10.75      4.90 o 
 -10   2  13      298.30      334.80     17.70 o 
  -8   2  13      367.78      336.26     11.35 o 
  -6   2  13      944.62     1020.87     18.55 o 
  -4   2  13     1635.02     1688.49     30.35 o 
  -2   2  13      748.53      686.36     13.31 o 
   0   2  13     3449.53     3660.45     34.13 o 
   2   2  13     2070.21     1917.54     18.84 o 
   4   2  13     1723.32     1806.78     19.23 o 
   6   2  13       27.11       32.61      4.95 o 
   8   2  13      525.82      463.89     10.77 o 
  10   2  13       53.63       68.77      9.17 o 
  12   2  13      100.06      131.34     10.84 o 
  14   2  13      916.30      870.50     21.25 o 
  16   2  13       68.16      104.81     12.50 o 
  18   2  13      579.06      550.19     24.54 o 
  20   2  13      313.48      307.20     15.91 o 
  22   2  13      575.24      635.42     22.31 o 
 -23   3  13       79.16       50.45     11.59 o 
 -21   3  13       11.24        8.90     10.41 o 
 -19   3  13        3.92       18.30      8.52 o 
 -17   3  13      852.56      870.97     34.07 o 
 -15   3  13       73.02       79.37      9.94 o 
 -13   3  13      122.49      138.59      9.42 o 
 -11   3  13     4731.33     4813.81     67.98 o 
  -9   3  13    10437.03    10196.75     84.98 o 
  -7   3  13     3878.69     3686.15     41.44 o 
  -3   3  13        0.80        0.17      5.31 o 
  -1   3  13     1460.59     1318.38     19.87 o 
   1   3  13      599.25      525.71     13.00 o 
   3   3  13     1638.03     1667.42     22.88 o 
   5   3  13        4.20       -6.51      4.34 o 
   7   3  13      749.11      706.87     17.31 o 
   9   3  13     1579.13     1465.66     25.04 o 
  11   3  13      389.29      395.78     18.36 o 
  13   3  13      346.04      385.49     20.19 o 
  15   3  13     2193.23     2140.96     34.79 o 
  17   3  13      457.39      387.90     16.11 o 
  19   3  13      776.86      848.79     23.97 o 
  21   3  13      164.37      165.07     13.78 o 
 -22   4  13      102.27      106.94     16.16 o 
 -20   4  13        0.00      -11.12      7.42 o 
 -18   4  13       93.95       67.36     11.53 o 
 -16   4  13        3.51        2.03      7.94 o 
 -14   4  13      145.44      130.06     12.73 o 
 -12   4  13      690.02      737.62     18.96 o 
 -10   4  13      773.16      714.89     18.15 o 
  -8   4  13      761.77      779.16     25.06 o 
  -6   4  13      713.33      570.88     16.58 o 
  -4   4  13      225.23      237.82     13.03 o 
  -2   4  13      733.57      770.84     18.93 o 
   0   4  13      234.08      246.72     12.22 o 
   2   4  13      139.27      142.67      8.65 o 
   4   4  13       29.14       26.55      6.54 o 
   6   4  13      910.61      866.45     19.77 o 
   8   4  13      760.10      791.63     47.39 o 
  10   4  13       55.44       54.44     11.95 o 
  12   4  13      149.54      137.21     14.02 o 
  14   4  13     4984.51     4902.60    100.61 o 
  16   4  13       57.93       27.55      9.91 o 
  18   4  13       26.72       15.58     10.61 o 
  20   4  13        1.83       25.71     10.97 o 
 -19   5  13       28.61       26.02     10.96 o 
 -17   5  13      139.04       88.08     12.77 o 
 -15   5  13       21.33       32.44      9.58 o 
 -13   5  13       62.71       51.59      9.64 o 
 -11   5  13       28.93       64.44     15.62 o 
  -9   5  13        0.00        4.68     10.05 o 
  -7   5  13      453.34      483.15     16.50 o 
  -5   5  13     6228.04     6173.40     63.47 o 
  -3   5  13      348.15      342.97     18.07 o 
  -1   5  13      302.93      254.07     19.29 o 
   1   5  13        6.71        7.77      8.59 o 
   3   5  13      729.57      637.14     26.64 o 
   5   5  13      383.96      304.20     13.25 o 
   7   5  13       38.37       21.21     20.06 o 
   9   5  13      762.01      669.56     30.63 o 
  11   5  13      618.11      647.58     25.20 o 
  13   5  13      392.69      319.22     20.33 o 
  15   5  13       16.49       -0.63     10.06 o 
  17   5  13      850.89      907.52     31.79 o 
  19   5  13        0.00       -4.90     10.72 o 
 -18   6  13       43.17       39.51     19.22 o 
 -16   6  13       20.08        6.09      8.67 o 
 -14   6  13       88.59      135.87     14.01 o 
 -12   6  13        3.48       -7.52     10.64 o 
 -10   6  13       14.91       25.04      8.83 o 
  -8   6  13      813.64      828.60     53.59 o 
  -6   6  13     1982.18     1879.73     57.73 o 
  -4   6  13     1699.92     1655.86     37.56 o 
  -2   6  13      105.50       94.00     11.53 o 
   0   6  13      580.68      560.67     23.51 o 
   2   6  13        3.18       14.00      9.40 o 
   4   6  13      223.35      263.52     17.32 o 
   6   6  13        0.47       -6.25      8.35 o 
   8   6  13       96.70      171.49     20.98 o 
  10   6  13       37.68       11.02     10.24 o 
  12   6  13      118.88      102.91     14.29 o 
  14   6  13      341.59      333.49     21.45 o 
  16   6  13     1151.23     1186.24     37.56 o 
 -13   7  13       95.56      130.16     14.89 o 
 -11   7  13      145.30      153.54     22.36 o 
  -9   7  13       43.96       39.44     11.49 o 
  -7   7  13      571.85      590.35     24.68 o 
  -5   7  13       29.12       48.67     10.66 o 
  -3   7  13        7.21       12.93     10.29 o 
  -1   7  13        0.17       12.57     10.64 o 
   1   7  13       25.96       21.78      9.69 o 
   3   7  13        5.25        0.68     12.86 o 
   5   7  13     1180.96     1206.51     34.57 o 
   7   7  13       76.98       77.40     13.93 o 
   9   7  13      151.82      169.10     23.20 o 
  11   7  13        8.71        2.61     11.13 o 
  13   7  13      216.83      301.26     21.33 o 
  -8   8  13       34.42       38.41     14.24 o 
  -6   8  13       73.56       69.18     30.93 o 
  -4   8  13      313.81      289.13     30.01 o 
  -2   8  13      105.80       91.01     20.75 o 
   0   8  13        0.02      -14.11     10.72 o 
   2   8  13       67.99       86.65     13.37 o 
   4   8  13       22.08        6.26      9.74 o 
   6   8  13        8.73        1.40      9.49 o 
   8   8  13       51.83       53.91     15.47 o 
 -24   0  14      345.17      473.47     33.54 o 
 -22   0  14      440.51      474.08     30.47 o 
 -20   0  14       21.59       15.32      7.56 o 
 -18   0  14      436.31      564.63     20.27 o 
 -16   0  14       83.49       64.92      8.98 o 
 -14   0  14        1.93        6.67      4.74 o 
 -12   0  14      553.13      600.43     23.39 o 
 -10   0  14      864.70      839.75     17.47 o 
  -8   0  14      967.32     1039.35     17.14 o 
  -6   0  14     2082.12     1992.09     24.09 o 
  -4   0  14       16.07       15.83      4.23 o 
  -2   0  14     1877.40     2270.34     34.53 o 
   0   0  14     1702.58     1739.60     33.51 o 
   2   0  14    12308.34    11569.51    137.36 o 
   4   0  14     2742.90     2956.32     39.87 o 
   6   0  14     1844.90     1823.43     39.49 o 
   8   0  14       34.80       32.45      6.05 o 
  10   0  14      475.26      465.97     14.60 o 
  12   0  14      313.46      308.79     13.12 o 
  14   0  14     1302.52     1307.91     25.23 o 
  16   0  14      450.36      473.93     30.47 o 
  18   0  14      577.44      654.78     36.90 o 
  22   0  14      687.02      788.46     44.10 o 
 -23   1  14      342.79      388.91     33.15 o 
 -21   1  14      114.33       98.40      9.73 o 
 -19   1  14       17.74       11.47      8.27 o 
 -17   1  14      140.51      158.19      8.50 o 
 -15   1  14      137.17      155.27      7.29 o 
 -13   1  14       12.83        6.27      4.96 o 
 -11   1  14      227.53      247.76      7.75 o 
  -9   1  14        1.00        4.88      3.30 o 
  -7   1  14      463.28      387.47      9.01 o 
  -5   1  14     1708.36     1696.29     17.52 o 
  -3   1  14     1268.52     1136.62     13.72 o 
  -1   1  14      554.63      644.71     10.42 o 
   1   1  14     1014.49     1033.31     11.53 o 
   3   1  14      532.89      468.74      8.32 o 
   5   1  14      566.26      637.43     10.12 o 
   7   1  14        0.00       -4.71      4.08 o 
   9   1  14      418.46      367.96     10.28 o 
  11   1  14     3829.77     4170.89     36.04 o 
  13   1  14       65.86       73.67      7.73 o 
  15   1  14      145.19      158.90     11.81 o 
  17   1  14       55.49       83.02     15.02 o 
  19   1  14      315.89      330.44     20.55 o 
  21   1  14      244.60      241.96     18.89 o 
  23   1  14       27.39       20.26     12.16 o 
 -22   2  14      676.52      656.97     25.39 o 
 -20   2  14       54.87       39.51      9.81 o 
 -18   2  14       30.96       72.99     11.64 o 
 -16   2  14     1900.74     1669.17     28.12 o 
 -14   2  14        2.11        9.71      5.42 o 
 -12   2  14       12.96        5.61      7.52 o 
 -10   2  14        6.73        3.06      5.00 o 
  -8   2  14      244.05      254.12     10.08 o 
  -6   2  14     2238.76     2354.53     26.96 o 
  -4   2  14        9.45       16.19      4.76 o 
  -2   2  14       64.66       78.99      5.85 o 
   0   2  14     1915.44     1976.87     24.03 o 
   2   2  14        0.85       -6.91      4.73 o 
   4   2  14      358.59      338.31     10.69 o 
   6   2  14      841.19      959.76     14.70 o 
   8   2  14      185.60      211.11      8.47 o 
  10   2  14     5459.54     5596.76     43.58 o 
  12   2  14      168.01      141.90     11.42 o 
  14   2  14       15.71       14.14      9.44 o 
  16   2  14      750.72      641.37     19.84 o 
  18   2  14      797.55      843.57     23.49 o 
  20   2  14       85.12       94.22     14.86 o 
  22   2  14      113.27       84.20     11.28 o 
 -23   3  14      177.68      219.31     17.81 o 
 -21   3  14        1.75       -5.10     17.84 o 
 -19   3  14       13.95       44.11      9.45 o 
 -17   3  14       22.97       -5.22      7.81 o 
 -15   3  14      339.70      312.54     24.50 o 
 -13   3  14     2444.28     2479.20     35.05 o 
 -11   3  14     1464.56     1350.46     37.65 o 
  -9   3  14     1575.95     1514.41     25.86 o 
  -7   3  14     1125.59     1079.56     21.38 o 
  -5   3  14     1135.28     1233.70     22.90 o 
  -3   3  14       42.59       63.65      6.15 o 
  -1   3  14      197.06      216.49      9.34 o 
   1   3  14        0.44       13.55      4.81 o 
   3   3  14      244.08      279.24     10.35 o 
   5   3  14     3845.22     3837.14     38.35 o 
   7   3  14       71.27       79.36      7.18 o 
   9   3  14      796.22      716.76     29.89 o 
  11   3  14      102.03       72.60     12.05 o 
  13   3  14     1104.79     1085.80     30.61 o 
  15   3  14      626.11      643.87     25.25 o 
  17   3  14        4.54        2.75     10.15 o 
  19   3  14      473.52      497.16     24.83 o 
  21   3  14       99.19       85.90     15.31 o 
 -20   4  14      146.88      142.57     15.93 o 
 -18   4  14      235.40      250.64     17.04 o 
 -16   4  14      296.59      315.98     18.02 o 
 -14   4  14      791.77      785.67     25.77 o 
 -12   4  14       45.60       58.83      7.84 o 
 -10   4  14      909.04      934.18     21.59 o 
  -8   4  14      738.24      730.00     24.80 o 
  -6   4  14      119.69      109.30      9.96 o 
  -4   4  14     6334.78     6341.20     62.67 o 
  -2   4  14       31.54       26.29      6.50 o 
   0   4  14        0.38       -5.52      8.18 o 
   2   4  14      640.34      597.79     17.92 o 
   4   4  14        1.05       -2.17      7.46 o 
   6   4  14      712.47      602.58     17.21 o 
   8   4  14      121.88       89.04     14.24 o 
  10   4  14      784.79      747.13     55.59 o 
  12   4  14       45.84       17.28     10.57 o 
  14   4  14      567.96      634.60     26.23 o 
  16   4  14      113.39      121.39     16.38 o 
  18   4  14      607.12      639.45     27.20 o 
  20   4  14        3.46       14.47     13.02 o 
 -19   5  14        5.69       -2.99      8.93 o 
 -17   5  14       41.36       60.53     11.64 o 
 -15   5  14      126.19      107.65     12.73 o 
 -13   5  14      250.19      259.80     17.41 o 
 -11   5  14      283.02      276.08     16.14 o 
  -9   5  14     1116.72     1195.77     42.63 o 
  -7   5  14     1449.97     1433.36     31.31 o 
  -5   5  14      293.72      260.53     13.76 o 
  -3   5  14      498.47      475.69     41.11 o 
  -1   5  14      417.93      462.94     20.30 o 
   1   5  14      606.11      639.72     22.74 o 
   3   5  14        2.28        0.94      8.42 o 
   5   5  14      492.88      510.69     16.37 o 
   7   5  14       18.90        6.14     18.38 o 
   9   5  14     1187.45     1181.95     32.75 o 
  11   5  14       33.04       17.47     10.12 o 
  13   5  14      867.27      831.94     29.34 o 
  15   5  14      571.67      582.31     28.48 o 
  17   5  14      214.65      254.68     26.64 o 
 -16   6  14       65.23       49.22     10.96 o 
 -14   6  14       90.76       89.30     16.54 o 
 -12   6  14       70.30       88.21     12.66 o 
 -10   6  14      311.54      348.57     19.97 o 
  -8   6  14      297.26      335.85     23.96 o 
  -6   6  14       65.19       55.98     11.18 o 
  -4   6  14     1272.90     1256.35     33.42 o 
  -2   6  14       45.16       44.89     10.26 o 
   0   6  14       28.20       19.31      9.05 o 
   2   6  14       77.03       73.36     12.20 o 
   4   6  14      111.30      101.90     12.58 o 
   6   6  14       22.54       14.70     10.39 o 
   8   6  14       60.57       66.50     13.10 o 
  10   6  14       30.67       31.36     13.17 o 
  12   6  14     1127.52     1229.16     36.31 o 
  14   6  14      114.78       89.64     15.27 o 
  16   6  14       20.95       21.17     11.80 o 
 -13   7  14       57.26       48.47     11.50 o 
 -11   7  14      170.25      154.79     26.41 o 
  -9   7  14       34.52       34.50     14.70 o 
  -7   7  14       64.46       24.14     10.70 o 
  -5   7  14     1055.47     1048.99     32.77 o 
  -3   7  14      404.05      361.79     31.93 o 
  -1   7  14       18.13        7.20     13.25 o 
   1   7  14        8.41        6.18      8.66 o 
   3   7  14      550.03      478.01     23.53 o 
   5   7  14       23.17        8.26      9.26 o 
   7   7  14      190.42      215.14     18.51 o 
   9   7  14       50.66       63.48     13.80 o 
  11   7  14       86.08       87.88     13.91 o 
  -6   8  14       41.42       33.75     25.96 o 
  -4   8  14       69.98       58.93     12.34 o 
  -2   8  14       30.46       30.78     15.93 o 
   0   8  14       82.39       75.43     21.06 o 
   2   8  14      153.93      134.63     19.14 o 
   4   8  14       95.47       82.53     15.47 o 
   6   8  14        0.13       -1.54      8.88 o 
 -23   1  15      426.82      550.34     33.69 o 
 -21   1  15       26.07       34.73      9.64 o 
 -19   1  15        2.09        9.26      7.56 o 
 -17   1  15       90.21       57.14      6.49 o 
 -15   1  15       31.14        7.96      7.32 o 
 -13   1  15        1.86       -5.69      3.79 o 
 -11   1  15     1375.21     1465.62     21.25 o 
  -9   1  15      286.67      270.66      9.31 o 
  -7   1  15       10.34        9.69      4.22 o 
  -5   1  15      145.60      197.71      6.60 o 
  -3   1  15      374.51      378.13     12.49 o 
  -1   1  15      521.51      537.39      9.94 o 
   1   1  15     2433.91     2388.51     22.39 o 
   3   1  15      391.14      389.39      9.45 o 
   5   1  15      306.17      337.77      7.93 o 
   7   1  15     1533.50     1598.35     19.70 o 
   9   1  15      284.57      286.54      9.79 o 
  11   1  15     9865.88     9785.52     74.04 o 
  13   1  15     3451.02     3470.57     37.42 o 
  15   1  15      784.71      806.52     21.31 o 
  17   1  15     1037.34      983.69     24.33 o 
  19   1  15       20.10       14.41      9.99 o 
  21   1  15       82.26       90.64     35.30 o 
 -22   2  15       29.65       22.67     10.01 o 
 -20   2  15       18.37        6.60      8.65 o 
 -18   2  15        3.88        3.90      7.19 o 
 -16   2  15     1234.61     1222.39     24.28 o 
 -14   2  15       15.09        7.15      5.84 o 
 -12   2  15      212.23      222.91     11.00 o 
 -10   2  15      611.58      603.69     14.21 o 
  -8   2  15        9.70        1.57      4.26 o 
  -6   2  15     1765.11     1812.88     26.88 o 
  -4   2  15     3698.01     3694.20     35.87 o 
  -2   2  15        0.02        9.75      4.64 o 
   0   2  15      115.28      127.05      8.53 o 
   2   2  15     4029.14     3979.31     37.84 o 
   4   2  15      520.67      541.37     14.32 o 
   6   2  15        6.73       11.76      5.31 o 
   8   2  15        0.50        5.92      5.44 o 
  10   2  15     6025.32     5986.56     52.78 o 
  12   2  15     2230.57     2297.88     34.24 o 
  14   2  15     1524.32     1554.04     46.72 o 
  16   2  15       51.69       53.92     11.08 o 
  18   2  15      222.62      160.92     12.84 o 
  20   2  15       63.52       47.36      9.30 o 
 -21   3  15      365.90      348.29     31.62 o 
 -19   3  15       15.49       -1.66      9.65 o 
 -17   3  15        0.07       -2.18     13.40 o 
 -15   3  15      136.02      165.75     28.63 o 
 -13   3  15      856.45      802.24     29.70 o 
 -11   3  15     1340.77     1347.58     25.07 o 
  -9   3  15     3865.81     4098.75     46.75 o 
  -7   3  15        0.60       -1.28      5.89 o 
  -5   3  15    10073.53    10075.44     74.62 o 
  -3   3  15      156.49      166.50      8.81 o 
  -1   3  15       72.31       75.10      6.55 o 
   1   3  15      196.34      211.14      9.79 o 
   3   3  15      349.18      268.00     13.46 o 
   5   3  15     1032.76     1214.26     20.58 o 
   7   3  15      168.32      206.50     10.15 o 
   9   3  15       42.93       28.79      7.18 o 
  11   3  15      314.81      322.13     24.65 o 
  13   3  15      277.78      345.58     32.23 o 
  15   3  15      449.27      467.43     22.02 o 
  17   3  15      520.65      544.75     26.57 o 
  19   3  15        1.70       -2.49      9.06 o 
  21   3  15        0.91        7.47     10.26 o 
 -20   4  15        0.01       12.17     12.25 o 
 -18   4  15      248.40      236.64     16.73 o 
 -16   4  15       42.39       65.90     11.10 o 
 -14   4  15       13.36        6.96     11.03 o 
 -12   4  15      692.10      840.83     20.98 o 
 -10   4  15     1154.91     1236.80     29.71 o 
  -8   4  15     8436.88     8253.63     94.09 o 
  -6   4  15       29.56       37.20      8.12 o 
  -4   4  15        3.36       -3.08     10.40 o 
  -2   4  15      252.24      260.18     12.62 o 
   0   4  15      290.98      367.59     12.55 o 
   2   4  15      302.00      301.79     11.52 o 
   4   4  15      573.79      661.86     17.99 o 
   6   4  15      345.75      314.96     13.36 o 
   8   4  15      154.98      136.29     13.43 o 
  10   4  15      114.11      103.48     17.92 o 
  12   4  15      331.19      319.96     19.49 o 
  14   4  15     1558.63     1449.18     37.62 o 
  16   4  15      282.94      293.44     33.76 o 
  18   4  15       88.64       41.09     12.69 o 
 -19   5  15       87.89       60.10     31.62 o 
 -17   5  15      128.07      135.85     14.59 o 
 -15   5  15       34.01       25.96     10.29 o 
 -13   5  15     1052.98     1069.01     31.72 o 
 -11   5  15      334.22      309.56     18.44 o 
  -9   5  15      105.78       82.46      9.71 o 
  -7   5  15     3340.15     3294.94     44.20 o 
  -5   5  15        1.99       -9.89      6.60 o 
  -3   5  15        0.51        3.14      9.98 o 
  -1   5  15      248.01      232.37     16.08 o 
   1   5  15      323.12      313.91     13.95 o 
   3   5  15      126.74      132.61     10.28 o 
   5   5  15      303.58      274.34     19.79 o 
   7   5  15     2601.17     2492.14     48.24 o 
   9   5  15       40.39       20.59     16.16 o 
  11   5  15       25.03       41.09     11.77 o 
  13   5  15       84.98      112.23     15.18 o 
  15   5  15      215.18      205.13     18.24 o 
  17   5  15       94.11       84.06     13.50 o 
 -16   6  15       36.31        2.04     10.03 o 
 -14   6  15       97.95      113.00     13.68 o 
 -12   6  15       28.03       41.35     11.48 o 
 -10   6  15      121.75      107.30     13.02 o 
  -8   6  15      422.59      380.37     25.27 o 
  -6   6  15      297.13      322.46     18.85 o 
  -4   6  15      826.50      715.36     48.47 o 
  -2   6  15      214.50      162.34     14.45 o 
   0   6  15      294.15      326.68     18.52 o 
   2   6  15        2.81        3.07     20.21 o 
   4   6  15       17.15       19.57      7.06 o 
   6   6  15      397.19      362.04     20.33 o 
   8   6  15      242.99      228.71     18.08 o 
  10   6  15       53.60       37.62     11.90 o 
  12   6  15        0.22       -0.69     10.69 o 
  14   6  15      155.85      154.68     16.67 o 
 -11   7  15       31.68       18.66     13.78 o 
  -9   7  15        6.03       19.89      9.63 o 
  -7   7  15       14.93        4.75      9.00 o 
  -5   7  15      119.26       88.95     13.41 o 
  -3   7  15      256.50      295.34     49.61 o 
  -1   7  15       87.47      109.37     13.63 o 
   1   7  15       63.67       45.88     11.15 o 
   3   7  15       20.71       25.97     10.60 o 
   5   7  15      674.81      699.33     47.62 o 
   7   7  15       18.05       18.07     11.96 o 
   9   7  15       46.92       49.20     22.13 o 
  11   7  15        0.11      -13.15     14.70 o 
  -4   8  15       87.41       53.19     13.17 o 
  -2   8  15        0.43        5.79      9.37 o 
   0   8  15        0.02       22.92     11.75 o 
   2   8  15       57.32       52.43     13.48 o 
 -20   0  16     1089.89     1090.27     44.41 o 
 -18   0  16      131.31      159.52     13.08 o 
 -16   0  16       55.08       44.13      9.57 o 
 -14   0  16       29.85       27.94      7.63 o 
 -12   0  16     1350.59     1438.67     30.15 o 
 -10   0  16      102.86      106.18      9.42 o 
  -8   0  16        7.86       -1.39      5.28 o 
  -6   0  16      234.00      285.19     13.17 o 
  -4   0  16     5121.62     5380.61     62.12 o 
  -2   0  16     2347.22     2372.73     48.85 o 
   0   0  16      512.66      588.86     17.29 o 
   2   0  16     2864.18     2699.29     41.53 o 
   4   0  16       90.06       93.69      7.34 o 
   6   0  16     8063.77     7717.83     82.69 o 
   8   0  16    10390.42    10555.46     90.58 o 
  10   0  16     5203.98     5092.50     66.71 o 
  12   0  16     1640.21     1593.02     27.73 o 
  14   0  16      613.54      570.40     21.80 o 
  16   0  16      327.76      346.83     28.33 o 
  18   0  16      594.33      558.46     35.22 o 
  20   0  16        7.72       43.79     17.92 o 
 -23   1  16        2.02       -0.46     13.93 o 
 -21   1  16       49.01       27.22     12.33 o 
 -19   1  16        0.83       -4.23      6.70 o 
 -17   1  16       96.74      130.18      9.92 o 
 -15   1  16      289.88      283.31     12.66 o 
 -13   1  16     3917.83     4074.49     47.95 o 
 -11   1  16     2873.70     3101.85     33.31 o 
  -9   1  16       69.12       85.34      6.49 o 
  -7   1  16      368.20      408.17     11.14 o 
  -5   1  16      644.11      741.23     14.31 o 
  -3   1  16     2158.27     2180.24     25.27 o 
  -1   1  16      158.48      199.23      8.44 o 
   1   1  16      194.23      183.12      8.46 o 
   3   1  16      336.33      333.27      9.13 o 
   5   1  16      198.70      214.02      8.05 o 
   7   1  16      648.15      712.06     13.76 o 
   9   1  16     3255.02     3293.36     35.55 o 
  11   1  16     1559.28     1581.31     25.28 o 
  13   1  16        1.17        2.92      5.23 o 
  15   1  16       42.45       31.61     10.60 o 
  17   1  16      259.37      232.78     14.33 o 
  19   1  16       57.13       54.93     13.29 o 
  21   1  16       67.62      107.68     15.75 o 
 -22   2  16       50.44       62.42     19.06 o 
 -20   2  16      205.66      188.38     12.57 o 
 -18   2  16      200.73      167.75     11.67 o 
 -16   2  16        9.53        8.07      5.31 o 
 -14   2  16      227.01      190.05     13.79 o 
 -12   2  16     6765.07     7009.40     82.04 o 
 -10   2  16     1085.10     1017.71     18.72 o 
  -8   2  16     2754.45     2677.41     30.84 o 
  -6   2  16      122.99      160.41      8.31 o 
  -4   2  16     1417.56     1506.61     24.56 o 
  -2   2  16      263.35      292.15     10.33 o 
   0   2  16      449.91      466.57     12.40 o 
   2   2  16     2064.29     1988.41     27.27 o 
   4   2  16       24.26       28.42      7.03 o 
   6   2  16        5.72        2.16      5.15 o 
   8   2  16     1105.60     1070.69     22.51 o 
  10   2  16     2586.77     2556.56     33.53 o 
  12   2  16     1149.31     1165.25     50.46 o 
  14   2  16      473.91      425.81     34.84 o 
  16   2  16        9.72       13.85     10.34 o 
  18   2  16       19.45       12.28      9.65 o 
  20   2  16      168.09      216.27     30.09 o 
 -21   3  16       44.13       72.44     11.96 o 
 -19   3  16       33.95       11.98      8.72 o 
 -17   3  16       24.92       13.29     12.40 o 
 -15   3  16       83.56       41.89      9.23 o 
 -13   3  16     1385.58     1441.36     26.87 o 
 -11   3  16       81.17      119.90      9.76 o 
  -9   3  16     4405.29     4187.51     56.86 o 
  -7   3  16      614.34      556.54     14.37 o 
  -5   3  16       21.67       16.00      6.05 o 
  -3   3  16      794.54      737.15     16.34 o 
  -1   3  16       16.96        9.59      4.93 o 
   1   3  16        0.12        2.67      7.98 o 
   3   3  16     1027.74      937.89     18.30 o 
   5   3  16       22.50       20.66      6.18 o 
   7   3  16      295.37      301.89     11.82 o 
   9   3  16      864.77      825.11     20.29 o 
  11   3  16       43.72       49.11     19.37 o 
  13   3  16      592.93      547.06     23.06 o 
  15   3  16       15.63        4.99     10.56 o 
  17   3  16      124.52      148.12     21.44 o 
  19   3  16      177.34      181.09     17.09 o 
 -20   4  16      104.49       64.50     11.85 o 
 -18   4  16        0.54       -8.05      7.21 o 
 -16   4  16       51.21       45.80     10.74 o 
 -14   4  16      417.12      424.12     20.03 o 
 -12   4  16      734.96      653.85     25.30 o 
 -10   4  16        9.95       11.92      6.49 o 
  -8   4  16     1856.20     1851.27     38.49 o 
  -6   4  16      781.71      798.00     20.62 o 
  -4   4  16      141.84      153.05     25.75 o 
  -2   4  16     1370.20     1365.91     23.11 o 
   0   4  16       11.44        3.66      5.02 o 
   2   4  16      269.82      258.46     10.96 o 
   4   4  16        6.68       10.39      6.09 o 
   6   4  16      374.36      388.93     15.13 o 
   8   4  16        0.04       -6.15     13.78 o 
  10   4  16        3.15        3.45      9.72 o 
  12   4  16        0.21       19.36     13.02 o 
  14   4  16      468.23      469.18     38.97 o 
  16   4  16      297.55      324.79     20.86 o 
  18   4  16       46.50       48.83     13.38 o 
 -17   5  16        0.71       -3.46     17.76 o 
 -15   5  16       16.63       20.41     14.78 o 
 -13   5  16       24.95       21.78     12.40 o 
 -11   5  16      186.09      129.96     11.10 o 
  -9   5  16      148.91      160.14     15.66 o 
  -7   5  16        4.14       -0.60      7.41 o 
  -5   5  16      995.58      891.30     26.29 o 
  -3   5  16      145.34      170.49     11.71 o 
  -1   5  16      280.10      267.05     16.92 o 
   1   5  16      230.53      241.74     12.80 o 
   3   5  16       53.32       18.00      6.65 o 
   5   5  16     1144.87     1175.41     25.58 o 
   7   5  16      357.68      329.96     19.14 o 
   9   5  16      115.06      135.62     14.56 o 
  11   5  16      143.39      116.51     13.63 o 
  13   5  16      678.09      630.24     26.24 o 
  15   5  16      313.11      343.42     21.18 o 
 -14   6  16        6.12        3.59     16.08 o 
 -12   6  16      132.98      119.66     13.91 o 
 -10   6  16      173.05      196.11     23.51 o 
  -8   6  16        5.68        3.83      9.08 o 
  -6   6  16       85.04      139.60     14.11 o 
  -4   6  16      228.53      252.66     17.99 o 
  -2   6  16      162.93      182.18     20.06 o 
   0   6  16      130.70      122.37     18.53 o 
   2   6  16      134.62      150.38     11.55 o 
   4   6  16      294.20      340.70     20.35 o 
   6   6  16       74.08       49.62     12.66 o 
   8   6  16        1.65        8.51     19.37 o 
  10   6  16       29.92       39.15     12.27 o 
  12   6  16      100.25       99.90     30.01 o 
 -11   7  16       59.52       70.97     12.66 o 
  -9   7  16       81.62       55.10     17.46 o 
  -7   7  16      165.70      169.65     15.60 o 
  -5   7  16      108.53      146.20     15.62 o 
  -3   7  16      206.86      229.41     30.17 o 
  -1   7  16       68.94       90.07     17.07 o 
   1   7  16        9.21       22.40     11.16 o 
   3   7  16      517.31      454.96     23.06 o 
   5   7  16       44.62       40.53     11.80 o 
   7   7  16      827.81      723.83     29.01 o 
   9   7  16      456.08      406.92     23.43 o 
 -21   1  17      856.74      962.56     30.46 o 
 -19   1  17       49.50       65.17     10.64 o 
 -17   1  17      645.03      503.76     17.22 o 
 -15   1  17     1045.92     1195.24     25.14 o 
 -13   1  17      643.08      677.00     18.93 o 
 -11   1  17     1937.90     2093.02     40.47 o 
  -9   1  17      103.83       92.65      8.31 o 
  -7   1  17     3519.20     3545.78     42.46 o 
  -5   1  17      680.74      591.48     18.17 o 
  -3   1  17       22.75       37.08      5.56 o 
  -1   1  17     1361.52     1424.44     20.35 o 
   1   1  17      372.29      371.16     12.03 o 
   3   1  17      707.64      687.33     15.67 o 
   5   1  17      242.78      217.96      9.37 o 
   7   1  17     5025.76     4913.55     52.72 o 
   9   1  17      979.50      991.61     16.90 o 
  11   1  17      955.99     1006.57     17.65 o 
  13   1  17      731.28      754.70     17.75 o 
  15   1  17     1318.01     1270.45     35.07 o 
  17   1  17      198.18      249.37     14.46 o 
  19   1  17        3.64       -4.72     11.93 o 
 -20   2  17        0.44        5.02      9.31 o 
 -18   2  17       23.01       16.14     15.01 o 
 -16   2  17        2.74       -2.51      4.97 o 
 -14   2  17      806.75      858.52     18.19 o 
 -12   2  17     2684.10     2572.22     31.90 o 
 -10   2  17      170.45      168.91      9.26 o 
  -8   2  17      179.36      149.06     13.22 o 
  -6   2  17      364.49      331.98     11.29 o 
  -4   2  17     1289.07     1436.65     21.79 o 
  -2   2  17       61.38       46.10      6.40 o 
   0   2  17     1655.16     1635.25     23.32 o 
   2   2  17       55.80       66.83      9.88 o 
   4   2  17     1989.84     1873.56     25.68 o 
   6   2  17       36.79       60.67      7.06 o 
   8   2  17       27.29       35.08      6.55 o 
  10   2  17       91.11      102.75     18.65 o 
  12   2  17       66.91       81.04     11.88 o 
  14   2  17     1003.44      956.91     29.66 o 
  16   2  17     2169.86     2110.85     45.73 o 
  18   2  17       81.95       80.23     12.68 o 
  20   2  17      375.42      425.75     23.78 o 
 -19   3  17       10.30        6.26      9.69 o 
 -17   3  17       43.10       37.03     10.43 o 
 -15   3  17      109.66      118.40     12.12 o 
 -13   3  17      307.55      285.90     15.20 o 
 -11   3  17      187.16      197.79     10.08 o 
  -9   3  17     1535.60     1452.11     23.67 o 
  -7   3  17       65.69      101.40      7.91 o 
  -5   3  17     2820.43     2611.39     32.03 o 
  -3   3  17     2487.29     2445.62     30.72 o 
  -1   3  17       19.86       23.59      8.93 o 
   1   3  17       67.72       87.09      7.67 o 
   3   3  17     1321.02     1280.77     21.88 o 
   5   3  17        0.46        6.99      5.71 o 
   7   3  17     1132.95     1084.40     29.40 o 
   9   3  17      586.27      575.77     17.95 o 
  11   3  17        5.53        2.97     12.10 o 
  13   3  17     1453.55     1504.32     37.67 o 
  15   3  17      180.50      244.27     18.10 o 
  17   3  17       65.73       57.57     20.60 o 
  19   3  17       10.77       17.21     17.61 o 
 -18   4  17        6.66       12.31     10.64 o 
 -16   4  17       94.48       88.78     12.39 o 
 -14   4  17      484.52      489.49     21.69 o 
 -12   4  17        0.44        2.67      7.82 o 
 -10   4  17      547.35      550.51     17.77 o 
  -8   4  17      153.71      169.90     11.73 o 
  -6   4  17      309.85      340.43     14.78 o 
  -4   4  17     1905.73     1920.07     28.18 o 
  -2   4  17      285.12      295.40     12.05 o 
   0   4  17      114.19      123.83      8.81 o 
   2   4  17     1686.20     1684.83     29.66 o 
   4   4  17      302.20      315.39     13.71 o 
   6   4  17      292.23      212.67     12.27 o 
   8   4  17      183.67      184.43     15.39 o 
  10   4  17      736.14      754.61     26.39 o 
  12   4  17       16.98        7.01     10.11 o 
  14   4  17        0.00       -0.37      9.71 o 
  16   4  17        9.93        3.25     10.67 o 
 -17   5  17      350.96      375.34     21.70 o 
 -15   5  17       97.63       95.81     12.88 o 
 -13   5  17      478.79      476.16     29.86 o 
 -11   5  17      122.67      143.18     11.86 o 
  -9   5  17      397.70      405.82     16.83 o 
  -7   5  17     1221.10     1243.75     26.96 o 
  -5   5  17      184.05      170.53     12.45 o 
  -3   5  17     1138.27     1162.74     26.47 o 
  -1   5  17        0.54       -7.32      4.88 o 
   1   5  17        9.83       18.00     10.20 o 
   3   5  17      510.50      482.82     17.24 o 
   5   5  17      799.51      725.19     20.81 o 
   7   5  17      470.66      429.46     21.37 o 
   9   5  17      103.30       87.20     13.72 o 
  11   5  17        0.13        5.39     10.29 o 
  13   5  17      120.25      131.07     15.81 o 
  15   5  17      399.05      379.69     22.93 o 
 -14   6  17        1.38       -4.88      8.18 o 
 -12   6  17      106.93       90.23     13.10 o 
 -10   6  17       16.81        8.35      9.59 o 
  -8   6  17      215.43      244.53     23.20 o 
  -6   6  17      242.08      213.12     17.16 o 
  -4   6  17      335.15      247.54     18.07 o 
  -2   6  17      643.74      646.63     31.70 o 
   0   6  17        0.00        3.29      7.12 o 
   2   6  17        6.80       12.31      9.52 o 
   4   6  17       80.56      108.89     14.36 o 
   6   6  17        2.19        3.35     10.06 o 
   8   6  17      421.61      415.42     22.46 o 
  10   6  17      398.91      420.87     23.54 o 
  12   6  17      298.45      280.25     23.35 o 
  -9   7  17        1.61      -12.41     19.45 o 
  -7   7  17      452.78      487.55     23.49 o 
  -5   7  17        1.34        0.50     18.61 o 
  -3   7  17        0.82       -5.38     12.86 o 
  -1   7  17      177.51      120.55     16.61 o 
   1   7  17       29.16       33.56     11.88 o 
   3   7  17      270.65      336.59     22.05 o 
   5   7  17      144.33      115.75     14.87 o 
   7   7  17      169.57      181.98     18.24 o 
 -20   0  18      161.21      133.07     20.21 o 
 -18   0  18      203.76      247.76     24.50 o 
 -16   0  18     5252.59     5625.77    113.01 o 
 -14   0  18     1960.87     1841.67     58.49 o 
 -12   0  18      912.91      748.34     36.90 o 
 -10   0  18        9.96       -7.35      9.80 o 
  -8   0  18     2836.66     2744.51     69.98 o 
  -6   0  18      795.64      937.14     39.35 o 
  -4   0  18     2520.41     2616.96     66.15 o 
  -2   0  18     1494.41     1528.13     29.68 o 
   0   0  18      145.00      173.04     27.18 o 
   2   0  18      494.42      500.71     17.91 o 
   4   0  18       12.87       17.09      8.26 o 
   6   0  18     2214.09     2202.20     64.01 o 
   8   0  18    18144.29    17959.93    245.16 o 
  10   0  18     3377.74     3232.99     40.99 o 
  12   0  18     3232.23     3249.47     42.65 o 
  14   0  18       72.40       70.73     21.44 o 
  16   0  18        4.28        3.06     14.55 o 
  18   0  18        1.69        9.65     15.77 o 
  20   0  18       81.12      134.45     23.73 o 
 -21   1  18       50.19       63.24     17.61 o 
 -19   1  18      161.65      179.38     15.15 o 
 -17   1  18        0.46       10.06      6.58 o 
 -15   1  18     1139.11     1258.39     26.46 o 
 -13   1  18     1004.44     1077.96     25.07 o 
 -11   1  18      303.75      261.99     12.50 o 
  -9   1  18        3.48       -7.10      5.21 o 
  -7   1  18       31.56       31.23      6.47 o 
  -5   1  18      796.80      698.11     18.17 o 
  -3   1  18     1182.65     1129.49     22.64 o 
  -1   1  18     1193.16     1201.88     23.34 o 
   1   1  18       48.86       44.53      5.98 o 
   3   1  18       40.98       40.41      6.16 o 
   5   1  18      181.25      159.79      8.97 o 
   7   1  18     1553.66     1393.90     22.70 o 
   9   1  18     1113.24     1086.03     20.48 o 
  11   1  18      572.56      535.20     15.21 o 
  13   1  18      255.17      301.07     14.81 o 
  15   1  18       61.86       85.97     12.09 o 
  17   1  18      246.69      255.42     17.91 o 
  19   1  18       60.63       75.49     21.74 o 
 -20   2  18       28.03       43.92     11.47 o 
 -18   2  18        1.04       -3.91      8.58 o 
 -16   2  18      757.62      783.95     21.68 o 
 -14   2  18       32.60       36.20      7.53 o 
 -12   2  18      384.23      382.87     15.02 o 
 -10   2  18      112.19       93.58      9.11 o 
  -8   2  18      402.08      424.71     12.81 o 
  -6   2  18      287.00      317.40     11.40 o 
  -4   2  18      166.89      224.40     10.08 o 
  -2   2  18      174.34      162.32     10.19 o 
   0   2  18       41.24       57.74      9.20 o 
   2   2  18     2437.51     2382.90     39.94 o 
   4   2  18     2891.08     2944.73     33.86 o 
   6   2  18     1225.44     1115.18     20.67 o 
   8   2  18     2710.29     2567.74     32.40 o 
  10   2  18      491.56      461.55     14.57 o 
  12   2  18      182.19      198.76     15.47 o 
  14   2  18       60.57       72.04     13.40 o 
  16   2  18       83.72       72.95     12.77 o 
  18   2  18       25.62       22.20     10.70 o 
 -19   3  18      264.85      272.56     28.33 o 
 -17   3  18      161.77      181.33     13.07 o 
 -15   3  18      111.54      150.77      9.97 o 
 -13   3  18       28.08       19.15      6.24 o 
 -11   3  18      152.82      184.91     10.37 o 
  -9   3  18      912.82      905.56     19.06 o 
  -7   3  18      561.43      508.43     15.79 o 
  -5   3  18      337.75      341.09     12.50 o 
  -3   3  18      511.82      536.76     14.92 o 
  -1   3  18      735.16      771.16     17.45 o 
   1   3  18      456.32      375.69     18.72 o 
   3   3  18     1044.85     1059.86     24.16 o 
   5   3  18     1374.44     1343.15     23.39 o 
   7   3  18        3.09       -3.56      5.45 o 
   9   3  18      135.67      137.64     13.83 o 
  11   3  18       21.23       40.64     10.89 o 
  13   3  18      173.07      175.45     15.61 o 
  15   3  18       22.99       24.65     15.39 o 
  17   3  18       90.33       75.83     24.42 o 
 -18   4  18       13.48       -8.42      9.19 o 
 -16   4  18      442.32      479.06     28.71 o 
 -14   4  18       76.65       77.92     11.90 o 
 -12   4  18      270.09      248.40     13.77 o 
 -10   4  18      174.49      180.47     12.20 o 
  -8   4  18     1098.44     1035.74     21.18 o 
  -6   4  18     1641.69     1511.45     25.39 o 
  -4   4  18      391.06      379.31     13.52 o 
  -2   4  18       59.58       48.88      7.58 o 
   0   4  18       14.75       12.70      6.20 o 
   2   4  18       17.33        8.81      6.29 o 
   4   4  18     1867.69     1749.80     27.73 o 
   6   4  18      197.00      181.23     11.93 o 
   8   4  18        6.32       13.12     10.15 o 
  10   4  18      352.51      410.75     20.88 o 
  12   4  18      128.20      130.76     15.18 o 
  14   4  18      567.83      559.55     25.12 o 
  16   4  18      425.96      470.30     24.93 o 
 -15   5  18      113.79      116.23     14.44 o 
 -13   5  18      351.18      327.81     24.58 o 
 -11   5  18      256.27      319.01     15.79 o 
  -9   5  18      132.31      138.63     12.25 o 
  -7   5  18       45.60       51.30      9.37 o 
  -5   5  18     1021.90      970.22     29.52 o 
  -3   5  18      430.20      459.48     17.62 o 
  -1   5  18        1.80        8.00      6.24 o 
   1   5  18      176.38      200.29     15.23 o 
   3   5  18      390.51      295.93     17.24 o 
   5   5  18       49.18       37.04     12.27 o 
   7   5  18     1264.90     1245.26     34.97 o 
   9   5  18       28.44       21.01     11.42 o 
  11   5  18       11.89       14.68     20.21 o 
  13   5  18        5.84       -5.10     10.63 o 
 -12   6  18       16.27       11.51     10.55 o 
 -10   6  18       83.65       86.36     13.41 o 
  -8   6  18       22.31       46.44     10.74 o 
  -6   6  18        6.66       11.06      8.96 o 
  -4   6  18       59.95       38.49     12.56 o 
  -2   6  18      679.96      679.66     21.53 o 
   0   6  18       27.27       22.75      9.94 o 
   2   6  18        7.35        6.55      6.99 o 
   4   6  18       62.19       55.24     11.25 o 
   6   6  18      181.79      236.00     19.00 o 
   8   6  18       57.64       36.35     19.98 o 
  10   6  18       95.61       76.35     14.50 o 
  -5   7  18       63.57       34.85     12.38 o 
  -3   7  18       25.99       23.40     10.67 o 
  -1   7  18       81.28       66.11     13.38 o 
   1   7  18      195.44      245.68     15.29 o 
   3   7  18       76.81       72.06     14.39 o 
 -19   1  19        0.28       -1.99     11.94 o 
 -17   1  19      229.02      239.36     17.54 o 
 -15   1  19     1219.00     1400.14     56.43 o 
 -13   1  19      537.05      701.39     19.79 o 
 -11   1  19      169.92      166.64     11.04 o 
  -9   1  19       91.67       95.76      8.67 o 
  -7   1  19      115.98      153.85     11.31 o 
  -5   1  19     1045.28      977.40     21.86 o 
  -3   1  19     2445.99     2472.75     35.52 o 
  -1   1  19      163.36      167.56     10.57 o 
   1   1  19      394.07      358.90     13.75 o 
   3   1  19     1035.22      998.44     22.24 o 
   5   1  19      236.90      242.66     12.84 o 
   7   1  19      670.80      721.67     16.69 o 
   9   1  19       56.82       49.11      7.12 o 
  11   1  19       23.37       20.00      6.94 o 
  13   1  19      139.17      135.55     11.48 o 
  15   1  19      290.79      340.29     19.16 o 
  17   1  19       23.02       21.53     16.00 o 
 -18   2  19      489.83      487.83     22.95 o 
 -16   2  19      102.76       86.12     12.26 o 
 -14   2  19      243.95      211.08     12.70 o 
 -12   2  19      121.81      152.40     10.82 o 
 -10   2  19       74.22       59.01     11.39 o 
  -8   2  19     1590.40     1555.83     30.31 o 
  -6   2  19     2305.84     2174.84     34.24 o 
  -4   2  19     2363.92     2452.10     36.75 o 
  -2   2  19     2109.59     2031.75     27.54 o 
   0   2  19      487.57      444.02     13.47 o 
   2   2  19      914.66     1064.91     19.82 o 
   4   2  19      401.09      428.78     13.50 o 
   6   2  19     3112.56     3060.57     54.11 o 
   8   2  19      409.38      412.63     14.15 o 
  10   2  19      169.20      156.93     15.23 o 
  12   2  19      261.24      327.14     18.48 o 
  14   2  19      186.70      195.29     16.15 o 
  16   2  19       56.98       52.34     11.97 o 
  18   2  19       58.33       48.09     16.77 o 
 -17   3  19      131.95      153.31     15.24 o 
 -15   3  19      222.14      260.20     14.69 o 
 -13   3  19      212.27      260.11     12.03 o 
 -11   3  19       62.39       74.34      7.71 o 
  -9   3  19       96.43       96.30      8.41 o 
  -7   3  19      326.91      339.31     12.59 o 
  -5   3  19       11.03       10.61      5.71 o 
  -3   3  19      303.47      270.26     11.59 o 
  -1   3  19     1065.14      990.93     19.95 o 
   1   3  19      642.98      472.22     14.58 o 
   3   3  19      197.76      215.04     11.01 o 
   5   3  19     1932.47     1869.74     33.17 o 
   7   3  19        6.29       17.50      8.72 o 
   9   3  19      192.05      243.77     14.35 o 
  11   3  19        0.46       18.60      9.90 o 
  13   3  19      183.82      233.77     29.78 o 
  15   3  19      244.90      253.87     25.96 o 
  17   3  19      144.04      112.64     23.05 o 
 -16   4  19       76.31       97.81     13.88 o 
 -14   4  19       75.49      101.40     12.81 o 
 -12   4  19      189.16      156.63     15.00 o 
 -10   4  19      112.46       60.48      7.48 o 
  -8   4  19      215.04      215.95     11.35 o 
  -6   4  19       11.66        5.64      6.21 o 
  -4   4  19      292.33      292.14     12.46 o 
  -2   4  19       54.17       57.23      8.89 o 
   0   4  19      651.27      634.97     16.97 o 
   2   4  19        4.09        3.18      8.30 o 
   4   4  19     1132.81     1177.21     22.97 o 
   6   4  19        0.00       -5.32      6.87 o 
   8   4  19      182.97      168.56     15.21 o 
  10   4  19      606.56      656.01     36.14 o 
  12   4  19      173.60      151.38     15.76 o 
  14   4  19      209.00      249.96     18.26 o 
 -13   5  19        0.07        4.15     10.34 o 
 -11   5  19       71.82       59.42      9.92 o 
  -9   5  19      116.84      127.42     11.89 o 
  -7   5  19      147.55      190.64     13.00 o 
  -5   5  19       81.25       75.20      8.87 o 
  -3   5  19      107.11      135.59     10.24 o 
  -1   5  19       11.15        5.33      6.18 o 
   1   5  19        9.22        3.52     10.54 o 
   3   5  19      532.65      538.18     19.00 o 
   5   5  19      293.49      307.24     19.00 o 
   7   5  19      108.81       90.09     27.10 o 
   9   5  19      265.17      248.67     18.43 o 
  11   5  19       18.05       37.59     11.98 o 
 -10   6  19       85.57      138.23     15.51 o 
  -8   6  19       62.74       81.04     13.09 o 
  -6   6  19        2.10       11.23     10.23 o 
  -4   6  19        8.45        4.73      7.32 o 
  -2   6  19       26.64       23.20      8.09 o 
   0   6  19      158.30      161.34     12.36 o 
   2   6  19       93.84       78.99     10.43 o 
   4   6  19     1018.59      921.77     31.83 o 
   6   6  19       41.51       22.85     10.96 o 
   8   6  19       29.28       31.86     11.80 o 
 -18   0  20       41.22       36.44     16.84 o 
 -16   0  20     2393.94     2264.46     69.37 o 
 -14   0  20       22.89       35.37     13.17 o 
 -12   0  20      170.03      182.38     21.28 o 
 -10   0  20      752.76      760.13     38.89 o 
  -8   0  20      175.20      162.62     19.75 o 
  -6   0  20      548.50      556.47     31.85 o 
  -4   0  20     6818.08     6713.13    123.57 o 
  -2   0  20      698.98      602.41     33.84 o 
   0   0  20     1950.41     1796.04     56.81 o 
   2   0  20      177.98      139.81     19.60 o 
   4   0  20     7658.69     7946.58    138.58 o 
   6   0  20     2425.38     2415.75     67.22 o 
   8   0  20     1300.53     1407.71     51.14 o 
  10   0  20      785.58      815.10     39.35 o 
  12   0  20     1415.44     1465.44     53.75 o 
  14   0  20      489.66      482.81     32.77 o 
 -19   1  20       79.89      117.60     20.67 o 
 -17   1  20        1.73        5.05      9.53 o 
 -15   1  20      238.65      270.21     19.11 o 
 -13   1  20      452.72      417.20     21.41 o 
 -11   1  20      608.64      600.73     33.23 o 
  -9   1  20      588.24      549.85     23.05 o 
  -7   1  20       93.92       63.85     11.36 o 
  -5   1  20       32.90       36.75      6.91 o 
  -3   1  20      850.00      873.98     21.05 o 
  -1   1  20      769.22      845.23     20.79 o 
   1   1  20       52.30       42.24      7.62 o 
   3   1  20      765.16      834.55     21.12 o 
   5   1  20       77.72      103.52      9.33 o 
   7   1  20      422.02      437.91     16.60 o 
   9   1  20      400.34      478.78     17.94 o 
  11   1  20      315.12      353.33     15.98 o 
  13   1  20       30.26       26.47      8.19 o 
  15   1  20      110.86      117.11     13.58 o 
  17   1  20      114.37       89.27     18.38 o 
 -18   2  20      702.07      709.64     28.06 o 
 -16   2  20      496.87      579.93     21.43 o 
 -14   2  20      104.56      128.17     17.18 o 
 -12   2  20       42.82       14.44      6.58 o 
 -10   2  20        2.55        9.46      7.37 o 
  -8   2  20       22.81       24.57      7.13 o 
  -6   2  20      455.78      470.68     16.63 o 
  -4   2  20      103.29      138.11     13.14 o 
  -2   2  20      692.74      664.12     29.59 o 
   0   2  20      176.56      187.32     11.92 o 
   2   2  20       33.25       25.87      7.86 o 
   4   2  20     3060.97     2964.82     35.55 o 
   6   2  20       90.75       90.41      8.75 o 
   8   2  20     2553.76     2410.84     48.62 o 
  10   2  20       16.07       27.90      7.16 o 
  12   2  20       67.91       90.54     10.45 o 
  14   2  20       55.77       60.99     21.06 o 
  16   2  20       18.29       23.58     11.39 o 
 -17   3  20      393.90      404.76     22.04 o 
 -15   3  20       39.64       82.00     10.16 o 
 -13   3  20        4.46        4.55      6.44 o 
 -11   3  20      493.52      449.62     17.23 o 
  -9   3  20       21.66       27.60      7.53 o 
  -7   3  20        4.21        7.71      5.60 o 
  -5   3  20      335.33      368.25     13.05 o 
  -3   3  20     1418.89     1405.33     24.32 o 
  -1   3  20     1403.89     1353.14     25.88 o 
   1   3  20     2207.36     1947.48     33.78 o 
   3   3  20       18.78       41.43      8.53 o 
   5   3  20      558.45      620.80     17.04 o 
   7   3  20        9.67       14.80      6.60 o 
   9   3  20      401.08      353.55     16.68 o 
  11   3  20       18.32       20.72      9.74 o 
  13   3  20        0.00        0.33      8.74 o 
  15   3  20       73.37       64.09     12.55 o 
 -14   4  20       66.30       76.81     16.44 o 
 -12   4  20      523.41      547.91     17.05 o 
 -10   4  20        3.27        4.14      6.44 o 
  -8   4  20      111.10      123.00      9.46 o 
  -6   4  20       58.13       71.40      8.04 o 
  -4   4  20      345.58      325.71     13.20 o 
  -2   4  20      964.21      869.46     22.37 o 
   0   4  20      103.41      114.04      9.25 o 
   2   4  20       27.77       41.46      9.51 o 
   4   4  20       59.08       49.83      8.03 o 
   6   4  20        0.14       -1.29      6.17 o 
   8   4  20       45.19       35.93     10.50 o 
  10   4  20      191.52      194.53     17.35 o 
  12   4  20       12.99       26.15     22.74 o 
 -11   5  20       69.12       73.76     16.90 o 
  -9   5  20       35.64       29.89      7.31 o 
  -7   5  20        9.43       18.78      7.09 o 
  -5   5  20     1359.63     1409.11     37.78 o 
  -3   5  20      441.45      469.27     15.88 o 
  -1   5  20       35.57       30.85      9.46 o 
   1   5  20     1439.31     1410.55     26.77 o 
   3   5  20      131.63      126.81     11.63 o 
   5   5  20      234.66      225.74     18.00 o 
   7   5  20       32.76       11.75     16.08 o 
   9   5  20        6.10       -9.15     16.00 o 
  11   5  20      110.19      118.40     15.39 o 
  -8   6  20      162.36      209.75     14.41 o 
  -6   6  20       24.11       10.99      7.96 o 
  -4   6  20      164.58      183.56     22.80 o 
  -2   6  20       31.68       25.76      8.46 o 
   0   6  20       53.58       86.34     13.13 o 
   2   6  20      106.77      108.39     18.44 o 
   4   6  20       69.69      103.33     33.23 o 
   6   6  20       77.80       53.36     12.44 o 
 -17   1  21      439.09      495.00     34.15 o 
 -15   1  21      722.12      583.89     25.74 o 
 -13   1  21      279.18      288.37     19.60 o 
 -11   1  21       15.54       14.74     14.32 o 
  -9   1  21     1492.35     1375.71     47.01 o 
  -7   1  21      422.47      440.51     21.59 o 
  -5   1  21       22.96       17.09      8.27 o 
  -3   1  21      144.71      109.66     12.62 o 
  -1   1  21        3.43        7.81      8.70 o 
   1   1  21       53.08       66.75     14.39 o 
   3   1  21       14.12       25.73      7.58 o 
   5   1  21       15.80       20.56     10.87 o 
   7   1  21       96.76      110.60     10.27 o 
   9   1  21        7.01       -1.26      7.23 o 
  11   1  21       66.40      100.36     10.95 o 
  13   1  21      101.80      113.72     26.34 o 
  15   1  21      155.23      203.97     25.42 o 
 -16   2  21       18.62        7.72      9.26 o 
 -14   2  21        0.41        9.07      6.80 o 
 -12   2  21       29.04       34.88      7.61 o 
 -10   2  21       25.19       21.68      9.36 o 
  -8   2  21      168.47      188.20     12.12 o 
  -6   2  21      177.66      162.25     11.27 o 
  -4   2  21      969.29     1036.94     24.42 o 
  -2   2  21      792.85      730.98     23.45 o 
   0   2  21     2369.86     2311.38     48.13 o 
   2   2  21       16.77        9.38      7.41 o 
   4   2  21     3654.07     3549.51     47.67 o 
   6   2  21        9.66       14.70      8.73 o 
   8   2  21       62.00       80.61     10.48 o 
  10   2  21      896.04      916.21     23.91 o 
  12   2  21       14.95       13.49      8.44 o 
  14   2  21       11.79       33.29     11.51 o 
 -15   3  21        7.32       16.09      7.63 o 
 -13   3  21      196.75      268.79     22.24 o 
 -11   3  21      339.60      326.07     15.56 o 
  -9   3  21       59.30       65.37      9.34 o 
  -7   3  21      206.48      174.21     14.24 o 
  -5   3  21      272.27      311.58     14.74 o 
  -3   3  21     1543.76     1486.38     30.26 o 
  -1   3  21     1136.78     1142.54     22.32 o 
   1   3  21       34.94        4.44      6.63 o 
   3   3  21     1490.94     1397.36     27.45 o 
   5   3  21     2439.53     2359.12     39.06 o 
   7   3  21        9.04       14.62      6.42 o 
   9   3  21      122.71      108.21     15.69 o 
  11   3  21       61.00       86.67     12.95 o 
  13   3  21       37.82       53.40     12.18 o 
 -14   4  21       90.55      104.48     14.25 o 
 -12   4  21       12.33       27.77     11.00 o 
 -10   4  21       66.33       63.65     13.12 o 
  -8   4  21      211.31      281.83     13.05 o 
  -6   4  21        4.64       12.04      6.56 o 
  -4   4  21        2.16       -7.08      5.49 o 
  -2   4  21        3.39        7.78      6.44 o 
   0   4  21     2360.05     2292.06     49.64 o 
   2   4  21     1496.44     1453.69     26.51 o 
   4   4  21       29.82       26.26      7.21 o 
   6   4  21       22.45        8.09      8.91 o 
   8   4  21       54.08       20.53     10.49 o 
  10   4  21      131.98      145.15     15.46 o 
  12   4  21      176.00      211.11     17.94 o 
  -9   5  21        0.10       -1.33      7.45 o 
  -7   5  21      236.13      250.44     12.94 o 
  -5   5  21       40.87       49.41      8.50 o 
  -3   5  21       25.49       15.37      6.60 o 
  -1   5  21        5.58        3.72      6.60 o 
   1   5  21      679.43      720.59     19.76 o 
   3   5  21      291.05      303.28     15.70 o 
   5   5  21       78.52       91.55     13.35 o 
   7   5  21      265.14      287.27     19.54 o 
   9   5  21       25.45       23.83     15.16 o 
  -2   6  21       25.80       53.04     15.32 o 
   0   6  21        9.01        9.63      7.83 o 
   2   6  21       47.41       58.58      9.79 o 
 -16   0  22      491.07      380.06     31.85 o 
 -14   0  22       53.79       76.72     17.30 o 
 -12   0  22       73.49       60.03     15.77 o 
 -10   0  22      166.80      164.15     22.97 o 
  -8   0  22      993.71      999.31     46.09 o 
  -6   0  22     1648.88     1697.42     59.26 o 
  -4   0  22      491.33      473.47     31.39 o 
  -2   0  22     1813.06     1741.52     58.95 o 
   0   0  22     1139.30     1200.98     49.31 o 
   2   0  22      260.63      249.45     25.57 o 
   4   0  22     1298.48     1291.94     50.99 o 
   6   0  22     1372.52     1416.59     53.75 o 
   8   0  22     1272.76     1410.92     53.90 o 
  10   0  22     1185.95     1168.06     49.31 o 
  12   0  22       13.22        5.97     14.70 o 
 -15   1  22      515.59      458.90     23.50 o 
 -13   1  22      562.70      542.30     25.39 o 
 -11   1  22       70.86      111.80     14.16 o 
  -9   1  22        1.14       -3.40     13.40 o 
  -7   1  22        6.49       -1.80      7.32 o 
  -5   1  22       32.78       18.85      8.71 o 
  -3   1  22      709.45      713.35     45.33 o 
  -1   1  22     1203.83     1132.76     33.76 o 
   1   1  22       17.12       23.78     10.29 o 
   3   1  22       11.17       23.06      9.49 o 
   5   1  22      539.27      563.54     24.35 o 
   7   1  22       14.31        7.20     10.04 o 
   9   1  22      703.87      654.65     36.06 o 
  11   1  22      100.26       74.52     13.12 o 
  13   1  22       81.13       77.79     18.38 o 
 -14   2  22      221.08      211.06     17.59 o 
 -12   2  22       39.17       36.72     11.09 o 
 -10   2  22        2.37       -6.36     10.57 o 
  -8   2  22       98.65      138.20     14.42 o 
  -6   2  22        8.29       14.83      6.95 o 
  -4   2  22       71.49       66.90      8.93 o 
  -2   2  22     1153.62      984.23     24.31 o 
   0   2  22        8.58       -6.31      8.60 o 
   2   2  22       73.99       88.44     10.17 o 
   4   2  22        0.31        2.98      7.71 o 
   6   2  22      864.46      924.12     24.61 o 
   8   2  22      303.89      360.69     23.59 o 
  10   2  22        0.04        2.17      7.82 o 
  12   2  22      111.09      107.69     15.13 o 
  14   2  22      323.73      347.45     30.93 o 
 -13   3  22       18.09       32.72     10.24 o 
 -11   3  22        1.02        6.16      7.30 o 
  -9   3  22        8.90       -5.02      6.18 o 
  -7   3  22        0.16        0.30      5.77 o 
  -5   3  22      110.49      133.17     11.40 o 
  -3   3  22      374.24      337.58     16.06 o 
  -1   3  22      144.56      163.45     12.06 o 
   1   3  22      574.74      585.37     20.11 o 
   3   3  22       13.23       15.22      7.72 o 
   5   3  22      199.47      189.33     13.54 o 
   7   3  22       14.60       18.67      6.90 o 
   9   3  22       70.27       37.37      8.82 o 
  11   3  22       16.09       23.10     10.63 o 
 -12   4  22      188.82      170.68     13.19 o 
 -10   4  22      257.19      321.03     17.38 o 
  -8   4  22       16.38       20.71      8.38 o 
  -6   4  22       89.94       76.85     13.18 o 
  -4   4  22       49.05       74.21     10.16 o 
  -2   4  22        4.40        2.21      6.25 o 
   0   4  22      902.63      871.88     28.50 o 
   2   4  22      161.62      149.13     10.76 o 
   4   4  22        9.21        4.52      6.75 o 
   6   4  22      151.44      172.82     11.85 o 
   8   4  22        0.71       -3.95     10.33 o 
  10   4  22       57.27       75.95     14.18 o 
  -7   5  22      208.51      222.88     12.93 o 
  -5   5  22      207.56      203.90     12.35 o 
  -3   5  22       58.44       72.62      9.16 o 
  -1   5  22     1227.99     1266.93     30.85 o 
   1   5  22      232.57      209.63     17.39 o 
   3   5  22        0.58        2.71      7.50 o 
   5   5  22       65.79       77.60     24.04 o 
 -15   1  23       13.32       19.11     10.98 o 
 -13   1  23       53.05       39.46     11.39 o 
 -11   1  23      452.60      435.85     26.87 o 
  -9   1  23       50.82       73.48     13.10 o 
  -7   1  23      194.03      201.66     37.59 o 
  -5   1  23      149.58      100.27     12.82 o 
  -3   1  23      106.50      110.86     26.26 o 
  -1   1  23      628.78      594.33     25.59 o 
   1   1  23      966.36     1009.03     33.13 o 
   3   1  23      163.78      178.58     16.00 o 
   5   1  23        0.04       -3.52      8.02 o 
   7   1  23      746.61      780.02     29.24 o 
   9   1  23      190.36      180.90     34.68 o 
  11   1  23       58.43       84.37     13.45 o 
  13   1  23       32.17       47.01     17.30 o 
 -14   2  23       30.11       43.35     12.14 o 
 -12   2  23      164.32      193.63     17.29 o 
 -10   2  23       44.57       48.90     12.02 o 
  -8   2  23       35.53       35.45     10.62 o 
  -6   2  23       76.87      116.56     14.06 o 
  -4   2  23      749.54      764.13     38.97 o 
  -2   2  23        9.79      -11.19      7.46 o 
   0   2  23      193.75      212.58     17.90 o 
   2   2  23       91.79       82.91      9.71 o 
   4   2  23        0.28       11.07      7.61 o 
   6   2  23      127.85      139.54     11.99 o 
   8   2  23     1424.45     1560.50     32.57 o 
  10   2  23        7.82       21.99     11.02 o 
  12   2  23       56.67       84.34     14.39 o 
 -11   3  23      188.38      226.40     19.04 o 
  -9   3  23       78.74      136.07     11.72 o 
  -7   3  23       16.07       12.76      7.03 o 
  -5   3  23        2.17        3.10      7.24 o 
  -3   3  23       62.41       60.34      9.08 o 
  -1   3  23      304.67      371.05     16.72 o 
   1   3  23      222.86      257.24     19.16 o 
   3   3  23       54.66       52.28     15.90 o 
   5   3  23      118.95       90.67     10.98 o 
   7   3  23      151.81      145.20     18.56 o 
   9   3  23      157.76      218.25     18.41 o 
  -8   4  23      182.28      188.31     13.62 o 
  -6   4  23        3.61       11.95     14.29 o 
  -4   4  23       89.32       71.73      9.83 o 
  -2   4  23       30.94       14.31      8.62 o 
   0   4  23      392.04      362.38     17.67 o 
   2   4  23        5.20       22.10      9.14 o 
   4   4  23       40.92       59.39      8.25 o 
   6   4  23      211.67      201.03     12.57 o 
  -1   5  23        9.91        9.94      7.37 o 
 -12   0  24      510.72      513.13     36.90 o 
 -10   0  24       42.24       56.66     16.23 o 
  -8   0  24       27.06       11.33     13.78 o 
  -6   0  24     1311.41     1151.06     51.60 o 
  -4   0  24       25.89       34.91     15.77 o 
  -2   0  24       25.49       49.77     14.70 o 
   0   0  24      139.48      116.84     21.28 o 
   2   0  24     2479.14     2526.00     75.95 o 
   4   0  24      124.76      115.61     21.28 o 
   6   0  24      393.38      480.06     34.61 o 
   8   0  24      128.82      130.77     21.44 o 
  10   0  24      232.50      267.51     28.33 o 
 -13   1  24      230.99      314.67     21.60 o 
 -11   1  24       44.96       16.16     22.36 o 
  -9   1  24        0.70       -6.10     12.10 o 
  -7   1  24        1.85       -3.55      7.78 o 
  -5   1  24      168.52      173.91     31.39 o 
  -3   1  24      388.19      392.91     21.82 o 
  -1   1  24        0.06        5.56      9.85 o 
   1   1  24       16.26        3.35      8.58 o 
   3   1  24      152.18      139.50     15.96 o 
   5   1  24        0.17       -1.47      8.06 o 
   7   1  24      210.88      258.44     19.68 o 
   9   1  24       11.94        8.63     10.26 o 
  11   1  24       15.12       28.03     11.96 o 
 -12   2  24       51.32       51.65     18.53 o 
 -10   2  24       35.30       15.59      9.61 o 
  -8   2  24      129.57      120.12     15.77 o 
  -6   2  24      249.87      242.62     30.47 o 
  -4   2  24       10.98       22.26     10.28 o 
  -2   2  24        9.97        2.79      8.17 o 
   0   2  24      112.01      103.87     14.34 o 
   2   2  24      193.17      211.12     36.98 o 
   4   2  24        0.16       18.66     21.74 o 
   6   2  24      218.26      210.84     18.55 o 
   8   2  24        0.98        9.05      9.73 o 
  10   2  24      532.32      579.59     40.12 o 
  -9   3  24       86.10       92.40     30.32 o 
  -7   3  24       23.91       18.26      8.25 o 
  -5   3  24       31.24       45.72      9.29 o 
  -3   3  24      132.18      109.83     11.34 o 
  -1   3  24       63.99       64.03      9.68 o 
   1   3  24       66.69       46.54      9.31 o 
   3   3  24       90.15       75.94     15.41 o 
   5   3  24        0.21        1.06      7.60 o 
   7   3  24       87.98       89.96     18.53 o 
  -6   4  24       15.51       -4.36      7.16 o 
  -4   4  24       78.69       78.58     13.53 o 
  -2   4  24      119.77       98.08     11.21 o 
   0   4  24       61.27       62.19     10.31 o 
   2   4  24      185.67      197.97     15.27 o 
  -9   1  25      299.09      319.44     21.65 o 
  -7   1  25      492.14      516.63     25.38 o 
  -5   1  25        0.37       12.80     10.13 o 
  -3   1  25        3.47       -8.42     18.68 o 
  -1   1  25       64.49       73.33     19.68 o 
   1   1  25      283.79      373.08     26.41 o 
   3   1  25        2.04       -9.29     13.48 o 
   5   1  25       51.60       58.30     12.40 o 
   7   1  25      120.12      132.36     19.98 o 
  -8   2  25      696.19      696.81     45.25 o 
  -6   2  25      308.54      301.12     21.92 o 
  -4   2  25       17.14       26.23     21.74 o 
  -2   2  25       35.40       19.18     10.01 o 
   0   2  25        0.21       -4.72     14.70 o 
   2   2  25      861.64      897.44     33.06 o 
   4   2  25       45.62       84.87     33.15 o 
   6   2  25       21.34       33.69     11.52 o 
  -5   3  25       64.13       80.85     13.97 o 
  -3   3  25       43.30       66.82     13.85 o 
  -1   3  25       17.50       32.13     12.32 o 
   1   3  25       18.47       12.70      9.61 o 
   3   3  25      189.75      154.42     13.30 o 
  -6   0  26     1043.68     1041.12     52.52 o 
  -4   0  26        6.31      -13.93      9.49 o 
  -2   0  26      112.22       72.89     19.29 o 
   0   0  26      273.48      288.19     30.93 o 
   2   0  26     1466.19     1617.49     63.85 o 
   4   0  26       52.38       34.91     19.14 o 
  -7   1  26       15.42       22.70     10.68 o 
  -5   1  26        5.19        2.96     10.58 o 
  -3   1  26       22.03       17.32     11.37 o 
  -1   1  26      130.30      106.68     15.02 o 
   1   1  26      374.07      436.16     24.47 o 
   3   1  26       26.66       29.01     12.51 o 
  -4   2  26       44.30       12.13     11.64 o 
  -2   2  26        0.34       -9.85      9.72 o 
   0   2  26       27.78       22.97     13.17 o 
   2   2  26       20.48        7.75     13.02 o 
                                                 
